# Supplementary material for: Di­ammonium potassium citrate, (NH4)2KC6H5O7
Source: IUCrdata. 2020 May 12;5(Pt 5):x200612. doi: 10.1107/S2414314620006124 (PMC9462224; doi:10.1107/S2414314620006124)
Supplement: Supplementary file 1 [file x-05-x200612-sup1.cif]

##############################################################################
#                                                                            #
# This CIF contains the data for a data article accepted for                 #
# publication in IUCrData. It conforms to the requirements of                #
# Notes for Authors for IUCrData, and has been                               #
# peer reviewed under the auspices of IUCrData.                              #
#                                                                            #
# Full details of the Crystallographic Information File format               #
# are given in the paper "The Crystallographic Information File (CIF):       #
# a New Standard Archive File for Crystallography" by S. R. Hall, F. H.      #
# Allen and I. D. Brown [Acta Cryst. (1991), A47, 655-685].                  #
#                                                                            #
# The current version of the core CIF dictionary is obtainable from          #
# ftp://ftp.iucr.org/pub/cif_core.dic.                                       #
#                                                                            #
# Software is freely available for graphical display of the structure(s)     #
# in this CIF. For information consult the CIF software page                 #
# http://www.iucr.org/resources/cif/software.                                #
#                                                                            #
# This file may be used for bona fide research purposes within the           #
# scientific community so long as proper attribution is given to the data    # 
# article from which it was obtained.                                        #
#                                                                            #
##############################################################################
data_global

_publ_section_exptl_refinement
;
Crystal data, data collection and structure refinement details are summarized in
Table 2. A Rietveld plot is presented in Fig. 6.

The structure was solved using Monte Carlo simulated annealing techniques with
<i>FOX</i> (Favre-Nicolin & \<Cern\'y 2002) using a citrate anion, one K^+^
cation and two ammonium cations as fragments. The structure was refined by the
Rietveld method using <i>GSAS-II</i> (Toby & Von Dreele, 2013). The hydrogen
atoms were included in fixed positions, which were recalculated during the
course of the refinement using <i>Materials Studio</i> (Dassault Systems,
2019). All C---C and C---O bond distances and all bond angles were restrained
based on a <i>Mercury</i>/<i>Mogul</i> Geometry Check (Sykes <i>et al.</i>,
2011; Bruno <i>et al.</i>, 2004) of the molecule. The <i>U</i>~iso~ values of
the atoms in the central and outer portions of the citrate were constrained to
be equal, and the <i>U</i>~iso~ values of the hydrogen atoms were constrained
to be 1.3\\times those of the atoms to which they are attached. A Chebyschev
background function with three coefficients was used to model the background.
A ten-term diffuse scattering function was used to describe the scattering
from the capillary and any amorphous component. A density functional geometry
optimization was carried out using <i>CRYSTAL14</i> (Dovesi <i>et al.</i>,
2014). The basis sets for the H, C, N, and O atoms were those of Gatti <i>et
al.</i> (1994), and the basis set for K was that of Peintinger <i>et al.</i>
(2013). The calculation was run on eight 2.1 GHz Xeon cores (each with 6 Gb
RAM) of a 304-core Dell Linux cluster at IIT, using 8 <i>k</i>-points and the
B3LYP functional, and took \\sim5 days.
;

_publ_section_exptl_prep
;
Diammonium potassium citrate was synthesized by dissolving 1.1217 g diammonium
hydrogen citrate (Fisher Lot #995047) and 0.3279 g potassium carbonate
(Sigma--Aldrich Lot #098 K0064) in \\sim5 ml of deionized water. The clear
solution was dried at 363 K for two days to yield a white solid.
;

_publ_manuscript_text
;
A systematic study of the crystal structures of Group 1 (alkali metal) citrate
salts has been reported by Rammohan & Kaduk (2018). The study was extended to
ammonium citrates by Wheatley & Kaduk (2019). The title compound represents a
further extension to mixed ammonium Group 1 citrates, specifically diammonium
potassium citrate, (NH~4~)~2~KC~6~H~5~O~7~.

The structure of (NH~4~)~2~KC~6~H~5~O~7~ was solved and refined from powder
X-ray data and optimized by density functional theory (DFT) calculations (see
<i>Experimental</i> section) and is illustrated in Fig. 1. The
root-mean-square Cartesian displacement of the non-hydrogen citrate atoms in
the Rietveld-refined and DFT-optimized structures is 0.108 \%A (Fig. 2). The
maximum deviation is 0.211 \%A, at O14. The r.m.s. displacement of the
potassium ions is 0.054 \%A. The r.m.s. displacements of the ammonium ions N19
and N20 are 0.111 and 0.151 \%A respectively. The good agreement between the
two structures is strong evidence that the experimental structure is correct
(van de Streek & Neumann, 2014). All of the citrate bond distances, bond
angles, and torsion angles fall within the normal ranges indicated by a
<i>Mercury Mogul</i> Geometry Check (Macrae <i>et al.</i>, 2020). The citrate
anion occurs in the <i>trans,trans</i>-conformation (about C2---C3 and
C3---C4), which is one of the two low-energy conformations of an isolated
citrate anion (Rammohan & Kaduk, 2018). The central carboxylate group and the
hydroxyl group exhibit a small twist [O16---C6---C3---O17 torsion angle =
7.0\%] from the normal planar arrangement. The Mulliken overlap populations
indicate that the K---O bonds are ionic.

The citrate anion doubly chelates to K21 through the hydroxyl group O17 and the
terminal carboxylate group (atom O11). The anion doubly chelates to another
potassium cation through the hydroxyl group and the other terminal carboxylate
group (atom O14). Each oxygen atom bonds to a single potassium cation. As a
result, K21 is seven-coordinate (capped trigonal prismatic), with a
bond-valence sum of 0.98.

The Bravais--Friedel--Donnay--Harker (Bravais, 1866; Friedel, 1907; Donnay &
Harker, 1937) method suggests that we might expect block morphology for
diammonium potassium citrate. A 2nd order spherical harmonic preferred
orientation model was included in the Rietveld refinement; the texture index
was 1.179, indicating that preferred orientation was significant for this
rotated flat sheet specimen.

The KO~7~ coordination polyhedra are isolated (Fig. 3). The ammonium cations
and the hydrophobic methylene sides of the citrate anions occupy the spaces
between the coordination polyhedra. Each hydrogen atom of the ammonium ions
acts as a donor in a charge-assisted N---H...O hydrogen bond; there is one
bifurcated <i>M</i>---H...(O,O) bond and one trifurcated N---H...(O,O,O) bond
(Table 1). There is an intramolecular hydrogen bond between the hydroxide
group and one of the terminal carboxylate groups. The N---H...O hydrogen-bond
energies were calculated by the correlation of Wheatley & Kaduk (2019), and
the O---H...O hydrogen bond energy was calculated by the correlation of
Rammohan & Kaduk (2018).

Diammonium potassium citrate is isostructural to trimmonium citrate (Wheatley &
Kaduk, 2019; Fig. 4). Comparison of the powder patterns (Fig. 5) confirms the
similarity.

Details of the comprehensive literature search for citrate structures are
presented in Rammohan & Kaduk (2018). The powder pattern of
(NH~4~)~2~KC~6~H~5~O~7~ was indexed using <i>N-TREOR</i> (Altomare <i>et
al.</i>, 2013). A reduced-cell search of the cell of diammonium potassium
citrate in the Cambridge Structural Database (Groom <i>et al.</i>, 2016)
resulted in no hits.
;


_publ_section_keywords
;
powder diffraction; density functional theory; citrate anion; ammonium;
potasssium
;
#Added by publCIF


_refine_ls_number_restraints   29
#Added by publCIF


_publcif_datablock.id '{606ef12e-418c-430e-b26a-afde6ae9ebb3}'

# publcif _publ_body_element loop start
loop_
_publ_body_element
_publ_body_title
_publ_body_contents

 section 'Chemical context'
;
A systematic study of the crystal structures of Group 1 (alkali metal) citrate
salts has been reported by Rammohan & Kaduk (2018). The study was extended to
ammonium citrates by Wheatley & Kaduk (2019). The title compound
represents a
further extension to mixed ammonium Group 1 citrates, specifically diammonium
potassium citrate, (NH~4~)~2~KC~6~H~5~O~7~.
;

 section 'Structural commentary'
;
The structure of (NH~4~)~2~KC~6~H~5~O~7~ was solved and refined from powder
X-ray data and optimized by density functional theory (DFT) calculations (see
<i>Experimental</i> section) and is illustrated in Fig. 1. The
root-mean-square Cartesian displacement of the non-hydrogen citrate atoms in
the Rietveld-refined and DFT-optimized structures is 0.108 \%A (Fig. 2). The
maximum deviation is 0.211 \%A, at O14. The r.m.s. displacement of the
potassium ions is 0.054 \%A. The r.m.s. displacements of the ammonium ions N19
and N20 are 0.111 and 0.151 \%A respectively. The good agreement between the
two structures is strong evidence that the experimental structure is correct
(van de Streek & Neumann, 2014). All of the citrate bond distances, bond
angles, and torsion angles fall within the normal ranges indicated by a
Mercury Mogul Geometry Check (Macrae <i>et al.</i>, 2020).
The citrate anion
occurs in the <i>trans, trans</i>-conformation (about C2---C3 and C3---C4),
which is one of the two low-energy conformations of an isolated citrate anion
(Rammohan & Kaduk, 2018). The central carboxylate group and the
hydroxyl group
exhibit a small twist [O16---C6---C3---O17 torsion angle = 7.0\%] from the
normal planar arrangement. The Mulliken overlap populations indicate that the
K---O bonds are ionic.

The citrate anion doubly chelates to K21 through the hydroxyl group O17 and the
terminal carboxylate group (atom O11). The anion doubly chelates to another
potassium cation through the hydroxyl group and the other terminal
carboxylate group (atom O14). Each oxygen atom bonds to a single potassium
cation. As a result, K21 is 7-coordinate (capped trigonal prismatic), with a
bond valence sum of 0.98.

The Bravais--Friedel--Donnay--Harker (Bravais, 1866; Friedel, 1907;
Donnay &
Harker, 1937) method suggests that we might expect block
morphology for
diammonium potassium citrate. A 2nd-order spherical harmonic preferred
orientation model was included in the Rietveld refinement; the texture index
was 1.179, indicating that preferred orientation was significant for this
rotated flat sheet specimen.
;

 section 'Supramolecular features'
;
The KO~7~ coordination polyhedra are isolated (Fig. 3). The ammonium cations
and the hydrophobic methylene sides of the citrate anions occupy the spaces
between the coordination polyhedra. Each hydrogen atom of the ammonium ions
acts as a donor in a charge-assisted N---H...O hydrogen bond; there is one
bifurcated M---H...(O,O) bond and one trifurcated N---H...(O,O,O) bond (Table
1). There is an intramolecular hydrogen bond between the hydroxide group and
one of the terminal carboxylate groups. The N---H...O hydrogen bond energies
were calculated by the correlation of Wheatley & Kaduk (2019), and
the
O---H...O hydrogen bond energy was calculated by the correlation of Rammohan &
Kaduk (2018).

Diammonium potassium citrate is isostructural to trimmonium citrate (Wheatley &
Kaduk, 2019; Fig. 4). Comparison of the powder patterns
(Fig. 5) confirms the
similarity.
;

 section 'Database survey'
;
Details of the comprehensive literature search for citrate structures are
presented in Rammohan & Kaduk (2018). The powder pattern of
(NH~4~)~2~KC~6~H~5~O~7~ was indexed using N-TREOR (Altomare <i>et al.</i>,
2013). A reduced cell search of the cell of
diammonium potassium citrate in
the Cambridge Structural Database (Groom <i>et al.</i>, 2016)
resulted in no
hits.
;

 section 'Synthesis and crystallization'
;
Diammonium potassium citrate was synthesized by dissolving 1.1217 g diammonium
hydrogen citrate (Fisher Lot #995047) and 0.3279 g potassium carbonate
(Sigma-Aldrich Lot #098K0064) in \~5 ml of deionized water. The clear solution
was dried at 363 K for two days to yield a white solid.
;

 section Refinement
;
Crystal data, data collection and structure refinement details are summarized
in Table 1. A Rietveld plot is presented in Fig. 6.

The structure was solved using Monte Carlo simulated annealing techniques with
FOX (Favre-Nicolin & \<Cern\'y 2002) using a citrate anion, one K^+^ cation
and two ammonium cations as fragments. The structure was refined by the
Rietveld method using GSAS-II (Toby and Von Dreele, 2013). The
hydrogen atoms
were included in fixed positions, which were recalculated during the course of
the refinement using <i>Materials Studio</i> (Dassault
Systems, 2019). All
C---C and
C---O bond distances and all bond angles were restrained based on a
Mercury/Mogul Geometry Check (Sykes <i>et al.</i>, 2011;
Bruno <i>et al.</i>,
2004) of the molecule. The <i>U</i>~iso~ of the
atoms in the central and outer
portions of the citrate were constrained to be equal, and the <i>U~iso~</i> of
the hydrogen atoms were constrained to be 1.3\\times those of the atoms to
which they are attached. A Chebyschev background function with three
coefficients was used to model the background. A 10-term diffuse scattering
function was used to describe the scattering from the capillary and any
amorphous component. A density functional geometry optimization was carried
out using CRYSTAL14 (Dovesi <i>et al.</i>, 2014). The basis sets for the H, C,
N, and O atoms were those of Gatti <i>et al.</i> (1994), and
the basis set for
K was that of Peintinger <i>et al.</i> (2013). The calculation was run on
eight 2.1 GHz Xeon cores (each with 6 Gb RAM) of a 304-core Dell Linux cluster
at IIT, using 8 <i>k</i>-points and the B3LYP functional, and took \~5 days.
;


# publcif _publ_body_element loop end
_pd_block_id  2019-11-06T14:51|kadu1862|PatelNilan|IITD26
_audit_creation_method  "created in GSAS-II"
_audit_creation_date  2019-11-06T14:51
_audit_author_name  "Patel, Nilan"
_audit_update_record
;
2019-11-06T14:51  Initial software-generated CIF

2019-11-06 # Formatted by publCIF

2020-05-06 # Formatted by IUCr publCIF
;

# GSAS-II edited template follows Publication_Template
#=============================================================================
# this information describes the project, paper etc. for the CIF             #
# Acta Cryst. Section C papers and editorial correspondence is generated     #
# from the information in this section                                       #
#                                                                            #
#   (from)   CIF submission form for Rietveld refinements (Acta Cryst. C)    #
#                                                 Version 14 December 1998   #
#=============================================================================
# 1. SUBMISSION DETAILS

_publ_contact_author_name            'James A. Kaduk'   
_publ_contact_author_address             # Address of author for correspondence
;
 Department of Chemistry,
 North Central College,
 131 S. Loomis
 St., Naperville IL
 60540 USA
;
_publ_contact_author_email           kaduk@polycrystallography.com
_publ_contact_author_fax             ?
_publ_contact_author_phone           1-630-605-0274

_publ_contact_letter
?
   
_publ_requested_journal              'Acta E'
_publ_requested_coeditor_name        ?
_publ_requested_category             ?   # Acta C: one of CI/CM/CO/FI/FM/FO

#==============================================================================

# 2. PROCESSING SUMMARY (IUCr Office Use Only)

_journal_data_validation_number      ?

_journal_date_recd_electronic     2020-02-11
_journal_date_to_coeditor            ?
_journal_date_from_coeditor          ?
_journal_date_accepted            2020-05-05
_journal_date_printers_first         ?
_journal_date_printers_final         ?
_journal_date_proofs_out             ?
_journal_date_proofs_in              ?
_journal_coeditor_name               ?
_journal_coeditor_code            HB4336
_journal_paper_doi    10.1107/S2414314620006124
_journal_coeditor_notes
?
_journal_techeditor_code          X200612
_iucr_compatibility_tag          ACTA95
_journal_techeditor_notes
?
_journal_coden_ASTM               IUCRBK
_journal_name_full                'IUCrData'
_journal_year                     2020
_journal_volume                   5
_journal_issue                    05
_journal_page_first               0
_journal_page_last                0
_journal_paper_category          HM
_journal_suppl_publ_number           ?
_journal_suppl_publ_pages            ?

#==============================================================================

# 3. TITLE AND AUTHOR LIST

_publ_section_title
;
Diammonium potassium citrate, (NH~4~)~2~KC~6~H~5~O~7~
;

_publ_section_title_footnote
.         
 
# The loop structure below should contain the names and addresses of all 
# authors, in the required order of publication. Repeat as necessary.

loop_
_publ_author_name
_publ_author_address
_publ_author_email
_publ_author_footnote

'Patel, Nilan V.' 
;
Illinois Mathematics and Science Academy
1500 Sullivan Road
Aurora IL 60506 USA
;
. .
'Golab, Joseph T.'
;
Illinois Mathematics and Science Academy
1500 Sullivan Road
Aurora IL 60506 USA
;
. .
'Kaduk, James A.'
;
 Department of Chemistry,
 North Central College,
 131 S. Loomis
 St., Naperville IL
 60540 USA
;
. .


#==============================================================================

# 4. TEXT

_publ_section_synopsis
;
The crystal structure of diammonium potassium citrate has been solved and
refined using laboratory X-ray powder diffraction data and optimized using
density functional theory techniques.
;

_publ_section_abstract                         
;
The crystal structure of diammonium potassium citrate,
2NH~4~^+^\\cdotK^+^\\cdotC~6~H~5~O~7~^3-^, has been solved and refined using
laboratory X-ray powder diffraction data and optimized using density
functional theory. The KO~7~ coordination polyhedra are isolated. The ammonium
cations and the hydrophobic methylene sides of the citrate anions occupy the
spaces between the coordination polyhedra. Each hydrogen atom of the ammonium
ions acts as a donor in a charge-assisted N---H...O, N---H...(O,O) or
N---H...(O,O,O) hydrogen bond. There is an intramolecular O---H...O hydrogen
bond in the citrate anion between the hydroxide group and one of the terminal
carboxylate groups.
;
          
# Following commented-out by publCIF
#_publ_section_exptl_prep      # Details of the preparation of the sample(s)
#                              # should be given here. 
#;
#
#;
#

# Following commented-out by publCIF
#_publ_section_exptl_refinement                  
#;
#
#;
#

_publ_section_references
;
Altomare, A., Cuocci, C., Giacovazzo, C., Moliterni, A., Rizzi, R., Corriero,
N. & Falcicchio, A. (2013). <i>J. Appl. Cryst.</i> <b>46</b>, 1231--1235.

Bravais, A. (1866). <i>Etudes Cristallographiques</i>. Paris: Gauthier Villars.

Bruker (2015). <i>Data Collector</i>. Bruker AXS Inc., Maddison, Wisconsin,
USA.

Bruno, I. J., Cole, J. C., Kessler, M., Luo, J., Motherwell, W. D. S., Purkis,
L. H., Smith, B. R., Taylor, R., Cooper, R. I., Harris, S. E. & Orpen, A. G.
(2004). <i>J. Chem. Inf. Comput. Sci.</i> <b>44</b>, 2133--2144.

Crystal Impact (2015). <i>DIAMOND</i>. Crystal Impact GbR, Bonn, Germany.

Dassault Systems. (2019). <i>Materials Studio</i>, BIOVIA, San Diego, USA.

Donnay, J. D. H. & Harker, D. (1937). <i>Am. Mineral.</i> <b>22</b>, 446--467.

Dovesi, R., Orlando, R., Erba, A., Zicovich-Wilson, C. M., Civalleri, B.,
Casassa, S., Maschio, L., Ferrabone, M., De La Pierre, M., D'Arco, P., No\"el,
Y., Caus\`a, M., R\'erat, M. & Kirtman, B. (2014). <i>Int. J. Quantum
Chem.</i> <b>114</b>, 1287--1317.

Favre-Nicolin, V. & \<Cern\'y, R. (2002). <i>J. Appl. Cryst.</i> <b>35</b>,
734--743.

Friedel, G. (1907). <i>Bull. Soc. Fr. Mineral.</i> <b>30</b>, 326--455.

Gatti, C., Saunders, V. R. & Roetti, C. (1994). <i>J. Chem. Phys.</i>
<b>101</b>, 10686--10696.

Groom, C. R., Bruno, I. J., Lightfoot, M. P. & Ward, S. C. (2016). <i>Acta
Cryst.</i> B<b>72</b>, 171--179.

Macrae, C. F., Sovago, I., Cottrell, S. J., Galek, P. T. A., McCabe, P.,
Pidcock, E., Platings, M., Shields, G. P., Stevens, J. S., Towler, M. & Wood,
P. A. (2020). <i>J. Appl. Cryst.</i> <b>53</b>, 226--235.

Peintinger, M. F., Oliveira, D. V. & Bredow, T. (2013). <i>J. Comput. Chem.</i>
<b>34</b>, 451--459.

Rammohan, A. & Kaduk, J. A. (2018). <i>Acta Cryst.</i> B<b>74</b>, 239--252.

Streek, J. van de & Neumann, M. A. (2014). <i>Acta Cryst.</i> B<b>70</b>,
1020--1032.

Sykes, R. A., McCabe, P., Allen, F. H., Battle, G. M., Bruno, I. J. & Wood, P.
A. (2011). <i>J. Appl. Cryst.</i> <b>44</b>, 882--886.

Toby, B. H. & Von Dreele, R. B. (2013). <i>J. Appl. Cryst.</i> <b>46</b>,
544--549.

Wheatley, A. M. & Kaduk, J. A. (2019). <i>Powder Diffr.</i> <b>34</b>, 35--43.
;


_publ_section_figure_captions
;


Figure 1. The asymmetric unit of (NH~4~)~2~KC~6~H~5~O~7~ with the atom
numbering and 50% probability spheroids.

Figure 2. Comparison of the refined and optimized structures of
(NH~4~)~2~KC~6~H~5~O~7~. The refined structure is in red, and the
DFT-optimized structure is in blue.

Figure 3. The crystal structure of (NH~4~)~2~KC~6~H~5~O~7~, viewed down the
<i>a</i> axis.

Figure 4. Overlay of the crystal structures of diammonium potassium citrate and
triammonium citrate, showing that they are isostructural.

Figure 5. Comparison of the X-ray powder diffraction patterns of diammonium
potassium citrate (black) and triammonium citrate (green).

Figure 6. Rietveld plot for (NH~4~)~2~KC~6~H~5~O~7~. The blue crosses represent
the observed data points, and the green line is the calculated pattern. The
cyan curve is the normalized error plot. The vertical scale has been
multiplied by a factor of 10\\times for 2\q > 50.0\%. The row of blue tick
marks indicates the calculated reflection positions. The red line is the
background curve.
;

_publ_section_acknowledgements
;
We thank North Central College for allowing us the space and resources to
pursue this research project. We also thank the Illinois Mathematics and
Science Academy for offering us the opportunity to work on this project. We
thank Andrey Rogachev for the use of computing resources at the Illinois
Institute of Technology.
;


#=============================================================================
# 5. OVERALL REFINEMENT & COMPUTING DETAILS

data_I
_database_code_depnum_ccdc_archive 'CCDC 2001358'
_publcif_datablock.id '{0bf2b6c4-60fc-495f-ad61-2a9e83f2ad17}'

# was data_kadu1862

_refine_special_details
?
_pd_proc_ls_special_details
?

# The following items are used to identify the programs used.
_computing_molecular_graphics    
;
<i>DIAMOND</i> (Crystal Impact, 2015) and Mercury (Macrae <i>et al.</i>, 
2020)
;
_computing_publication_material    
;
<i>DIAMOND</i> (Crystal Impact, 2015) and Mercury (Macrae <i>et al.</i>, 
2020)
;

_refine_ls_weighting_scheme       sigma        
_refine_ls_weighting_details      ?
_refine_ls_hydrogen_treatment     refU        
_refine_ls_extinction_method      ?        
_refine_ls_extinction_coef        ?         
_refine_ls_number_constraints     3        


_refine_ls_restrained_S_all       ?        
_refine_ls_restrained_S_obs       ?

#==============================================================================
# 6. SAMPLE PREPARATION DATA

# (In the unusual case where multiple samples are used in a single
#  Rietveld study, this information should be moved into the phase
#  blocks)

# The following three fields describe the preparation of the material.
# The cooling rate is in K/min.  The pressure at which the sample was  
# prepared is in kPa.  The temperature of preparation is in K.
               
_pd_prep_cool_rate                ?        
_pd_prep_pressure                 101        
_pd_prep_temperature              363.15        

_pd_char_colour                   white       # use ICDD colour descriptions

_pd_proc_info_datetime  2019-11-06T14:51
_pd_calc_method  "Rietveld Refinement"
_computing_structure_refinement
;
<i>GSAS-II</i> (Toby & Von Dreele, 2013)
;

_refine_ls_number_parameters  78
_refine_ls_goodness_of_fit_all  1.912

# OVERALL WEIGHTED R-FACTOR
_refine_ls_wR_factor_obs  0.07187
_refine_ls_matrix_type  full
_refine_ls_shift/su_max           0.000
# GSAS-II edited template follows Phase_Template
#==============================================================================
# 7. CHEMICAL, STRUCTURAL AND CRYSTAL DATA

_pd_char_particle_morphology      powder

_chemical_name_systematic
;
Diammonium potassium citrate
;
_chemical_formula_iupac 
'2N H4 +, K +, C6 H5 O7 3-'
_chemical_name_common             'diammonium potassium citrate'
_chemical_formula_moiety          '2(N H4 +), K +, C6 H5 O7 3-'          
_chemical_formula_structural      '(NH4)2 K C6 H5 O7'        
_chemical_formula_analytical      ?
_chemical_melting_point           ?
_chemical_compound_source         ?       # for minerals and 
                                          # natural products
_symmetry_space_group_name_Hall   '-P 2ybc'

_exptl_crystal_description        'white powder'
_exptl_crystal_F_000               ?
_exptl_crystal_density_meas        ?
_exptl_crystal_density_method      ?

_cell_measurement_temperature     300        

_cell_special_details
?

_geom_special_details             ?

# The following item identifies the program(s) used (if appropriate).
_computing_structure_solution     
;
<i>FOX</i> (Favre-Nicolin & \<Cern\'y, 2002)
;
#==============================================================================

# 8. Phase information from GSAS


# phase info for (N H4)3 C6 H5 O7 follows
_pd_phase_name  "(N H4)2 K C6 H5 O7"
_cell_length_a  6.0238(5)
_cell_length_b  13.2925(6)
_cell_length_c  13.4155(8)
_cell_angle_alpha  90
_cell_angle_beta   93.131(4)
_cell_angle_gamma  90
_cell_volume  1072.60(12)
_exptl_crystal_density_diffrn  1.6365
_symmetry_cell_setting  monoclinic
_symmetry_space_group_name_H-M  "P 21/c"
loop_
    _space_group_symop_id
    _space_group_symop_operation_xyz
     1  x,y,z
     2  -x,1/2+y,1/2-z
     3  -x,-y,-z
     4  x,1/2-y,1/2+z

# ATOMIC COORDINATES AND DISPLACEMENT PARAMETERS
loop_ 
   _atom_site_label
   _atom_site_type_symbol
   _atom_site_fract_x
   _atom_site_fract_y
   _atom_site_fract_z
   _atom_site_occupancy
   _atom_site_adp_type
   _atom_site_U_iso_or_equiv
   _atom_site_symmetry_multiplicity
C1     C    0.8864(25)  0.0374(11)  0.8584(14)  1.000      Uiso 0.0123(24) 4   
C2     C    0.7569(22)  0.0812(8)   0.9422(10)  1.000      Uiso 0.036(7)   4   
C3     C    0.7931(14)  0.1942(7)   0.9608(7)   1.000      Uiso 0.036      4   
C4     C    0.6691(24)  0.2264(7)   1.0527(10)  1.000      Uiso 0.036      4   
C5     C    0.6556(22)  0.3389(7)   1.0721(15)  1.000      Uiso 0.0123     4   
C6     C    0.7043(15)  0.2540(13)  0.8679(10)  1.000      Uiso 0.0123     4   
H7     H    0.77670     0.04320     0.99960     1.000      Uiso 0.046      4   
H8     H    0.57450     0.06940     0.92620     1.000      Uiso 0.046      4   
H9     H    0.50370     0.20020     1.04630     1.000      Uiso 0.046      4   
H10    H    0.71580     0.19530     1.10950     1.000      Uiso 0.046      4   
O12    O    0.8074(24)  -0.0389(9)  0.8144(10)  1.000      Uiso 0.0123     4   
O13    O    0.4733(21)  0.3730(9)   1.0971(13)  1.000      Uiso 0.0123     4   
O14    O    0.8266(22)  0.3899(9)   1.0640(13)  1.000      Uiso 0.0123     4   
O15    O    0.4977(17)  0.2596(12)  0.8525(10)  1.000      Uiso 0.0123     4   
O16    O    0.8449(21)  0.2922(10)  0.8155(9)   1.000      Uiso 0.0123     4   
O17    O    1.0258(16)  0.2132(9)   0.9785(9)   1.000      Uiso 0.0123     4   
O11    O    1.0610(24)  0.0808(9)   0.8363(12)  1.000      Uiso 0.0123     4   
H18    H    1.08650     0.16790     0.93840     1.000      Uiso 0.016      4   
N19    N    0.825(4)    0.6005(14)  0.0743(17)  1.000      Uiso 0.0400000  4   
N20    N    0.369(4)    0.9754(16)  0.7422(14)  1.000      Uiso 0.040      4   
K21    K    0.8415(12)  0.7585(6)   0.3071(5)   1.000      Uiso 0.040      4   
H22    H    0.93790     0.61560     0.05380     1.000      Uiso 0.0520000  4   
H23    H    0.90790     0.60060     0.13800     1.000      Uiso 0.0520000  4   
H24    H    0.69960     0.62600     0.08460     1.000      Uiso 0.0520000  4   
H25    H    0.79170     0.52180     0.07060     1.000      Uiso 0.0520000  4   
H26    H    0.30840     0.91370     0.72030     1.000      Uiso 0.0520000  4   
H27    H    0.26010     1.01030     0.77260     1.000      Uiso 0.0520000  4   
H28    H    0.38690     1.01050     0.67920     1.000      Uiso 0.0520000  4   
H29    H    0.50180     0.97670     0.76900     1.000      Uiso 0.0520000  4   

loop_  _atom_type_symbol _atom_type_number_in_cell
  C    24
  H    52
  K    4
  N    8
  O    28

# Note that Z affects _cell_formula_sum and _weight
_cell_formula_units_Z  4
_chemical_formula_sum  "C6 H13 K N2 O7"
_chemical_formula_weight  264.27

# MOLECULAR GEOMETRY
loop_
   _geom_bond_atom_site_label_1
   _geom_bond_atom_site_label_2
   _geom_bond_distance
   _geom_bond_site_symmetry_1
   _geom_bond_site_symmetry_2
   _geom_bond_publ_flag
  C1     C2     1.520(3)     1_555    1_555 no
  C1     O12    1.254(5)     1_555    1_555 no
  C1     O11    1.249(4)     1_555    1_555 no
  C2     C1     1.520(3)     1_555    1_555 no
  C2     C3     1.5361(25)   1_555    1_555 no
  C2     H7     0.923    1_555    1_555 no
  C2     H8     1.119    1_555    1_555 no
  C3     C2     1.5361(25)   1_555    1_555 no
  C3     C4     1.5365(25)   1_555    1_555 no
  C3     C6     1.5487(26)   1_555    1_555 no
  C3     O17    1.431(4)     1_555    1_555 no
  C4     C3     1.5365(25)   1_555    1_555 no
  C4     C5     1.520(3)     1_555    1_555 no
  C4     H9     1.055    1_555    1_555 no
  C4     H10    0.899    1_555    1_555 no
  C5     C4     1.520(3)     1_555    1_555 no
  C5     O13    1.251(5)     1_555    1_555 no
  C5     O14    1.244(4)     1_555    1_555 no
  C6     C3     1.5487(26)   1_555    1_555 no
  C6     O15    1.253(6)     1_555    1_555 no
  C6     O16    1.238(6)     1_555    1_555 no
  H7     C2     0.923    1_555    1_555 no
  H8     C2     1.119    1_555    1_555 no
  H9     C4     1.055    1_555    1_555 no
  H9     H10    1.49572      1_555    1_555 no
  H10    C4     0.899    1_555    1_555 no
  O12    C1     1.254(5)     1_555    1_555 no
  O12    K21    2.928(14)    1_555    4_555 no
  O13    C5     1.251(5)     1_555    1_555 no
  O13    K21    2.799(16)    1_555    2_646 no
  O14    C5     1.244(4)     1_555    1_555 no
  O14    K21    3.108(16)    1_555    2_746 no
  O15    C6     1.253(6)     1_555    1_555 no
  O15    K21    2.887(13)    1_555    3_666 no
  O16    C6     1.238(6)     1_555    1_555 no
  O16    K21    2.659(15)    1_555    3_766 no
  O17    C3     1.431(4)     1_555    1_555 no
  O17    H18    0.899        1_555    1_555 no
  O17    K21    3.004(14)    1_555    2_746 no
  O11    C1     1.249(4)     1_555    1_555 no
  O11    K21    2.956(15)    1_555    3_766 no
  H18    O17    0.899    1_555    1_555 no
  N19    H22    0.774    1_555    1_555 no
  N19    H23    0.966    1_555    1_555 no
  N19    H24    0.847    1_555    1_555 no
  N19    H25    1.065    1_555    1_555 no
  N20    H26    0.937    1_555    1_555 no
  N20    H27    0.916    1_555    1_555 no
  N20    H28    0.977    1_555    1_555 no
  N20    H29    0.861    1_555    1_555 no

  K21    O12    2.928(14)    1_555    4_554 no
  K21    O13    2.799(16)    1_555    2_656 no
  K21    O14    3.108(16)    1_555    2_756 no
  K21    O15    2.887(13)    1_555    3_666 no
  K21    O16    2.659(15)    1_555    3_766 no
  K21    O17    3.004(14)    1_555    2_756 no
  K21    O11    2.956(15)    1_555    3_766 no

  H22    N19    0.774    1_555    1_555 no
  H23    N19    0.966    1_555    1_555 no
  H24    N19    0.847    1_555    1_555 no
  H25    N19    1.065    1_555    1_555 no
  H26    N20    0.937    1_555    1_555 no
  H27    N20    0.916    1_555    1_555 no
  H28    N20    0.977    1_555    1_555 no
  H29    N20    0.861    1_555    1_555 no
loop_
   _geom_angle_atom_site_label_1
   _geom_angle_atom_site_label_2
   _geom_angle_atom_site_label_3
   _geom_angle
   _geom_angle_site_symmetry_1
   _geom_angle_site_symmetry_2
   _geom_angle_site_symmetry_3
   _geom_angle_publ_flag
  C2     C1     O12    117.5(5)      1_555  1_555    1_555 no
  C2     C1     O11    118.1(4)      1_555  1_555    1_555 no
  O12    C1     O11    124.4(4)      1_555  1_555    1_555 no
  C1     C2     C3     114.9(4)      1_555  1_555    1_555 no
  C1     C2     H7     111.1     1_555  1_555    1_555 no
  C3     C2     H7     112.9      1_555  1_555    1_555 no
  C1     C2     H8     110.0     1_555  1_555    1_555 no
  C3     C2     H8     107.3      1_555  1_555    1_555 no
  H7     C2     H8     99.4       1_555  1_555    1_555 no
  C2     C3     C4     109.4(4)      1_555  1_555    1_555 no
  C2     C3     C6     109.4(4)      1_555  1_555    1_555 no
  C4     C3     C6     109.9(4)      1_555  1_555    1_555 no
  C2     C3     O17    109.2(4)      1_555  1_555    1_555 no
  C4     C3     O17    109.4(4)      1_555  1_555    1_555 no
  C6     C3     O17    109.6(4)      1_555  1_555    1_555 no
  C3     C4     C5     116.4(5)      1_555  1_555    1_555 no
  C3     C4     H9     110.0      1_555  1_555    1_555 no
  C5     C4     H9     106.2      1_555  1_555    1_555 no
  C3     C4     H10    114.1      1_555  1_555    1_555 no
  C5     C4     H10    108.9     1_555  1_555    1_555 no
  H9     C4     H10    99.6       1_555  1_555    1_555 no
  C4     C5     O13    117.3(5)      1_555  1_555    1_555 no
  C4     C5     O14    118.0(4)      1_555  1_555    1_555 no
  O13    C5     O14    124.7(4)      1_555  1_555    1_555 no
  C3     C6     O15    117.37(29)    1_555  1_555    1_555 no
  C3     C6     O16    116.75(31)    1_555  1_555    1_555 no
  O15    C6     O16    125.9(4)      1_555  1_555    1_555 no
  C6     O16    K21    141.1(13)     1_555  1_555    3_766 no
  C3     O17    H18    102.1      1_555  1_555    1_555 no
  H22    N19    H23    83.8      1_555  1_555    1_555 no
  H22    N19    H24    139.7     1_555  1_555    1_555 no
  H23    N19    H24    106.1     1_555  1_555    1_555 no
  H22    N19    H25    113.9     1_555  1_555    1_555 no
  H23    N19    H25    97.5      1_555  1_555    1_555 no
  H24    N19    H25    103.5     1_555  1_555    1_555 no
  H26    N20    H27    108.0     1_555  1_555    1_555 no
  H26    N20    H28    102.0     1_555  1_555    1_555 no
  H27    N20    H28    105.1     1_555  1_555    1_555 no
  H26    N20    H29    119.0     1_555  1_555    1_555 no
  H27    N20    H29    118.4     1_555  1_555    1_555 no
  H28    N20    H29    101.9     1_555  1_555    1_555 no


loop_
 _geom_hbond_atom_site_label_D 
 _geom_hbond_atom_site_label_H 
 _geom_hbond_atom_site_label_A 
 _geom_hbond_site_symmetry_A 
 _geom_hbond_distance_DH 
 _geom_hbond_distance_HA 
 _geom_hbond_distance_DA 
 _geom_hbond_angle_DHA 

O17   H18    O11      .           0.90       1.79  2.613(19)        150
N19   H22    O14      3_766       0.77       2.18    2.88(3)        150
N19   H22    O16      3_766       0.77       2.46    2.80(3)        109
N19   H22    O17      3_766       0.77       2.33    2.74(2)        114
N19   H23    O16      3_766       0.97       2.13    2.80(3)        125
N19   H24    O15      3_666       0.85       2.13    2.90(3)        151
N19   H25    O14      1_554       1.07       1.77    2.80(2)        162
N20   H26    O15      2_656       0.94       2.58    3.26(3)        130
N20   H26    O16      2_656       0.94       1.91    2.84(3)        173
N20   H27    O11      1_465       0.92       1.78    2.69(3)        177
N20   H28    O13      4_564       0.98       1.99    2.89(3)        154
N20   H29    O12      1_565       0.86       1.92    2.77(3)        170


# Difference density results
_refine_diff_density_max  0.737
_refine_diff_density_min  -0.620
_pd_proc_ls_pref_orient_corr
;
Simple spherical harmonic correction Order = 0
    Coefficients:  
;
_pd_proc_ls_profile_function
;
Finger-Cox-Jephcoat function parameters U, V, W, X, Y, SH/L:
  peak variance(Gauss) = Utan(Th)^2^+Vtan(Th)+W:
  peak HW(Lorentz) = X/cos(Th)+Ytan(Th); SH/L = S/L+H/L
  U, V, W in (centideg)^2^, X & Y in centideg
    3.537, -1.411, 1.973, 2.482, 0.000, 0.048, 
  Crystallite size in microns with "isotropic" model:
  parameters: Size, G/L mix
    1.000, 1.000, 
  Microstrain, "generalized" model (10^6^ * delta Q/Q)
  parameters: S400, S040, S004, S220, S202, S022, S301, S103, S121, G/L mix
    14695.026, 1.365, 571.072, 1337.970, 183.112, -17.422, 2458.309, 
    -70.133, 156.113, 1.000, 

;
# GSAS-II edited template follows Instrument_Template
#==============================================================================
# 9. INSTRUMENT CHARACTERIZATION

_exptl_special_details
?

# if regions of the data are excluded, the reason(s) are supplied here:
_pd_proc_info_excluded_regions
?

# The following item is used to identify the equipment used to record 
# the powder pattern when the diffractogram was measured at a laboratory 
# other than the authors' home institution, e.g. when neutron or synchrotron
# radiation is used.

_pd_instr_location
'Lab 051, Pritzker Science Center, IIT'
_pd_calibration_special_details           # description of the method used
                                          # to calibrate the instrument
'External standard NIST SRM 660c LaB6'

_diffrn_source                    'sealed X-ray tube'       
_diffrn_source_target             Cu
_diffrn_source_type               ?
_diffrn_measurement_device_type   'Bruker D2 Phaser'       
_diffrn_detector                  LynxEye       
_diffrn_detector_type             'silicon strip'       

_pd_meas_scan_method              step       # options are 'step', 'cont',
                                          # 'tof', 'fixed' or
                                          # 'disp' (= dispersive)
_pd_meas_special_details
?

# The following two items identify the program(s) used (if appropriate).
_computing_data_collection       
;
<i>Data Collector</i> (Bruker, 2015)
;
        
_computing_data_reduction         ?                   

# Describe any processing performed on the data, prior to refinement.
# For example: a manual Lp correction or a precomputed absorption correction
_pd_proc_info_data_reduction      ?

# The following item is used for angular dispersive measurements only.

_diffrn_radiation_monochromator   'Ni filter'        

# The following items are used to define the size of the instrument.
# Not all distances are appropriate for all instrument types.

_pd_instr_dist_src/mono           ?
_pd_instr_dist_mono/spec          ?
_pd_instr_dist_src/spec           141.5
_pd_instr_dist_spec/anal          ?
_pd_instr_dist_anal/detc          ?
_pd_instr_dist_spec/detc          141.5

# 10. Specimen size and mounting information

# The next three fields give the specimen dimensions in mm.  The equatorial 
# plane contains the incident and diffracted beam.

_pd_spec_size_axial               25       # perpendicular to 
                                          # equatorial plane

_pd_spec_size_equat               25       # parallel to 
                                          # scattering vector 
                                          # in transmission

_pd_spec_size_thick               3       # parallel to 
                                          # scattering vector 
                                          # in reflection

_pd_spec_mounting                         # This field should be
                                          # used to give details of the 
                                          # container.
'standard sample holder with Kapton window'

_pd_spec_mount_mode               
reflection       # options are 'reflection' 
                                          # or 'transmission'
    
_pd_spec_shape                    
flat_sheet       # options are 'cylinder' 
                                          # 'flat_sheet' or 'irregular'


_diffrn_radiation_type  K\a~1,2~
loop_
   _diffrn_radiation_wavelength
   _diffrn_radiation_wavelength_wt
   _diffrn_radiation_wavelength_id
  1.54059         1.0             1     
  1.54445         0.5000          2     
_refine_ls_R_F_factor        0.09476
_refine_ls_R_Fsqd_factor     0.16190
_pd_proc_ls_prof_R_factor     0.05576
_pd_proc_ls_prof_wR_factor    0.07157
_gsas_proc_ls_prof_R_B_factor   0.06603
_gsas_proc_ls_prof_wR_B_factor  0.08958
_pd_proc_ls_prof_wR_expected  0.03792
_diffrn_radiation_probe  x-ray
_diffrn_radiation_polarisn_ratio  0.5000
_pd_proc_ls_background_function
;
Background function: "chebyschev" function with 3 terms:
    434.7(23), -456(8), 208(14), 
  Background Debye function parameters: A, R, U:
    11.0(8), 1.430, 0.100, 
    30(5), 2.270, 0.100, 
    95(21), 2.940, 0.100, 
    -4.4(4), 8.740, 0.100, 
    -28(3), 1.970, 0.100, 
    -104(22), 2.880, 0.100, 
    -8.4(18), 3.580, 0.100, 
    8.2(6), 14.000, 0.100, 
    2.5(7), 17.810, 0.100, 
    -0.4(8), 4.000, 0.100, 
;
_diffrn_ambient_temperature  300
_diffrn_ambient_pressure  100

# STRUCTURE FACTOR TABLE
loop_
   _refln_index_h
   _refln_index_k
   _refln_index_l
   _refln_F_squared_meas
   _refln_F_squared_calc
   _refln_phase_calc
   _refln_d_spacing
   _gsas_i100_meas
  0    0    2    14.9833    12.7791    -180.0  6.69775  0.13   
  0    2    0    11298.3665 9227.8736  180.0   6.64627  100.00 
  1    0    0    4883.1305  3594.7352  0.0     6.01480  35.31  
  0    1    2    493.3344   342.2715   -0.0    5.98136  7.06   
  0    2    1    846.1964   623.6131   -0.0    5.95373  11.99  
  1    1    0    1748.3870  1347.1513  0.0     5.47990  20.92  
  1    1    -1   2719.1412  2756.2217  0.0     5.16273  28.80  
  1    1    1    86.8459    157.0055   -0.0    4.98573  0.86   
  0    2    2    972.9421   625.9667   180.0   4.71772  8.56   
  1    0    -2   1377.8034  2272.3115  0.0     4.60182  5.76   
  1    2    0    4.7798     46.8225    180.0   4.45969  0.04   
  1    0    2    1829.6326  3463.0549  180.0   4.35838  6.83   
  1    1    -2   1489.4456  2827.8250  0.0     4.34860  11.07  
  1    2    -1   29.5710    31.6434    0.0     4.28365  0.21   
  0    1    3    1113.5772  1071.5092  -180.0  4.23274  7.83   
  0    3    1    1914.5591  1712.5398  -0.0    4.20670  13.28  
  1    2    1    409.6433   405.1043   -0.0    4.18092  2.81   
  1    1    2    6806.1244  6212.3938  -0.0    4.14145  45.71  
  1    2    -2   437.5588   196.6794   180.0   3.78343  2.43   
  0    2    3    6345.0386  6262.9635  0.0     3.70639  33.75  
  0    3    2    97.0929    105.8918   0.0     3.69541  0.51   
  1    2    2    1908.0307  2472.7068  0.0     3.64463  9.79   
  1    3    0    43.3689    28.0260    -0.0    3.56740  0.21   
  1    1    -3   1256.7757  1057.6721  -0.0    3.54909  6.10   
  1    3    -1   2.3112     1.8054     -180.0  3.47535  0.01   
  1    3    1    1358.0195  1256.1476  180.0   3.41981  6.09   
  1    1    3    13975.4101 13067.2085 180.0   3.38016  61.10  
  0    0    4    1204.1720  1193.5416  180.0   3.34887  2.58   
  0    4    0    8719.9545  8088.4048  0.0     3.32314  18.38  
  0    1    4    10.0824    13.2310    -180.0  3.24740  0.04   
  0    4    1    44.7442    33.3611    -0.0    3.22537  0.18   
  1    2    -3   2807.1289  2216.6106  0.0     3.22130  11.07  
  1    3    -2   7631.9351  7684.3701  180.0   3.19181  29.50  
  0    3    3    7248.0602  6455.6937  180.0   3.14515  27.14  
  1    3    2    3117.8770  2922.6589  -0.0    3.10715  11.37  
  1    2    3    37.4084    41.5389    0.0     3.09340  0.14   
  2    0    0    1811.4569  1898.8286  180.0   3.00740  3.08   
  1    0    -4   11754.4775 11420.9521 180.0   2.99630  19.81  
  0    2    4    26.7071    24.7109    0.0     2.99068  0.09   
  0    4    2    11120.6007 10216.6003 -180.0  2.97687  36.95  
  2    1    0    3585.7711  4634.6673  -180.0  2.93326  11.54  
  1    1    -4   4015.2269  5335.0831  -180.0  2.92297  12.82  
  1    4    0    130.8321   172.7108   0.0     2.90872  0.41   
  2    1    -1   1574.2253  1580.7678  0.0     2.89781  4.93   
  1    0    4    21147.6225 24538.6189 -0.0    2.86029  32.19  
  1    4    -1   180.5297   212.1072   -180.0  2.85817  0.55   
  2    1    1    1558.4202  1629.1026  -180.0  2.83400  4.65   
  1    3    -3   2857.5873  2913.1444  180.0   2.83220  8.51   
  1    4    1    754.9570   755.5913   0.0     2.82704  2.24   
  2    0    -2   1463.5168  1421.7575  -0.0    2.80128  2.13   
  1    1    4    3127.2540  2899.9276  0.0     2.79629  9.06   
  1    3    3    413.7019   251.7915   -180.0  2.74410  1.15   
  2    1    -2   16.2842    9.1674     180.0   2.74108  0.05   
  2    2    0    58.7933    33.8765    180.0   2.73995  0.16   
  1    2    -4   1198.2579  661.2315   180.0   2.73155  3.29   
  2    2    -1   1708.2885  1448.8972  -180.0  2.71098  4.62   
  1    4    -2   8261.7269  7411.2222  -0.0    2.69411  22.03  
  2    0    2    593.1337   587.4549   -180.0  2.68919  0.79   
  0    3    4    452.9819   820.4572   180.0   2.67163  1.19   
  0    4    3    130.9029   210.8335   -0.0    2.66587  0.34   
  2    2    1    241.4435   307.8074   -0.0    2.65853  0.63   
  1    4    2    6121.6921  6896.8535  -180.0  2.64261  15.64  
  2    1    2    1246.2352  1407.9884  0.0     2.63579  3.17   
  1    2    4    13111.2915 14384.0557 -180.0  2.62732  33.06  
  0    1    5    2768.8908  3024.4081  0.0     2.62629  6.98   
  0    5    1    5140.6793  3379.1258  0.0     2.60765  12.75  
  2    2    -2   4406.7250  4707.4090  -180.0  2.58137  10.68  
  2    1    -3   166.4030   144.5623   -0.0    2.51381  0.38   
  2    2    2    346.1989   399.8392   -0.0    2.49286  0.78   
  2    3    0    796.3129   926.9340   -0.0    2.48835  1.78   
  0    2    5    492.9193   555.2905   -0.0    2.48482  1.10   
  1    3    -4   6560.9612  7062.3558  0.0     2.48206  14.56  
  0    5    2    2417.3793  1999.9003  0.0     2.47098  5.31   
  1    4    -3   726.2709   580.0501   0.0     2.46719  1.59   
  2    3    -1   1961.3970  1569.8613  -0.0    2.46660  4.29   
  1    1    -5   1050.7704  672.7820   0.0     2.45555  2.28   
  1    5    0    999.4721   827.6855   -180.0  2.43158  2.12   
  2    3    1    3386.8612  3071.7230  180.0   2.42689  7.14   
  1    4    3    19.3265    24.3868    -180.0  2.40829  0.04   
  1    3    4    305.8563   399.3139   180.0   2.40308  0.63   
  1    5    -1   332.2795   403.7735   180.0   2.40182  0.68   
  2    1    3    73.8468    72.6984    180.0   2.39378  0.15   
  2    2    -3   201.8322   159.2962   0.0     2.38892  0.41   
  1    5    1    4390.4008  3090.5361  -0.0    2.38326  8.88   
  2    3    -2   755.2940   893.1207   0.0     2.36777  1.51   
  1    1    5    179.3506   191.9647   180.0   2.36095  0.36   
  0    4    4    623.0569   652.0859   -0.0    2.35886  1.23   
  1    2    -5   147.0979   174.5556   -180.0  2.33875  0.29   
  1    5    -2   4029.7517  4892.4365  -0.0    2.30198  7.53   
  2    0    -4   7708.5208  9254.4562  -180.0  2.30091  7.20   
  2    3    2    111.8272   126.2796   180.0   2.29891  0.21   
  0    3    5    179.3660   168.9459   -180.0  2.29260  0.33   
  2    2    3    359.9201   313.9846   0.0     2.28520  0.66   
  0    5    3    6366.9573  5475.9323  -0.0    2.28429  11.69  
  1    5    2    39.9193    42.1998    -180.0  2.26960  0.07   
  2    1    -4   640.9220   615.6166   -0.0    2.26719  1.16   
  1    2    5    792.2607   623.8002   180.0   2.25658  1.41   
  0    0    6    338.9316   754.1387   -0.0    2.23258  0.30   
  2    4    0    190.4029   324.4793   180.0   2.22984  0.33   
  1    4    -4   1143.3862  1302.6071  -180.0  2.22531  1.98   
  2    3    -3   951.3602   783.2114   -180.0  2.21663  1.63   
  0    6    0    12647.1983 10471.4327 180.0   2.21542  10.82  
  2    4    -1   593.8213   498.9382   180.0   2.21415  1.01   
  0    1    6    1460.9724  1512.6924  -180.0  2.20174  2.46   
  0    6    1    2173.2368  1772.4529  -180.0  2.18573  3.60   
  2    4    1    510.3355   429.4837   0.0     2.18529  0.85   
  2    0    4    2750.2932  2586.7138  -0.0    2.17919  2.26   
  1    3    -5   658.4360   673.9582   180.0   2.17637  1.08   
  2    2    -4   330.2481   364.5819   0.0     2.17430  0.54   
  1    4    4    1985.6256  2809.5273  -0.0    2.16786  3.23   
  1    5    -3   381.3546   615.5628   -0.0    2.15555  0.61   
  2    1    4    882.0930   1136.1635  -180.0  2.15048  1.41   
  2    4    -2   8639.8180  9952.1695  -0.0    2.14183  13.66  
  2    3    3    710.2664   789.1504   -0.0    2.13302  1.11   
  1    0    -6   8644.0773  9562.0658  0.0     2.13137  6.76   
  0    2    6    2536.3216  2606.5690  180.0   2.11637  3.90   
  1    5    3    3187.6682  3225.5625  -0.0    2.11594  4.90   
  1    3    5    4138.1104  4630.5127  -0.0    2.10969  6.31   
  1    1    -6   1340.9696  1666.3710  -180.0  2.10448  2.03   
  0    6    2    247.6373   328.5871   0.0     2.10335  0.38   
  2    4    2    969.5450   948.4096   -180.0  2.09046  1.45   
  0    4    5    2431.7666  2302.8452  -180.0  2.08571  3.61   
  0    5    4    3011.4691  2835.7204  0.0     2.08218  4.46   
  1    6    0    1578.9440  1524.5446  -180.0  2.07889  2.33   
  2    2    4    1286.5196  1389.1052  -180.0  2.07072  1.88   
  1    6    -1   171.2797   185.2445   180.0   2.06020  0.25   
  1    0    6    1534.9668  1712.0136  0.0     2.05673  1.10   
  1    6    1    1774.6228  1739.5517  -0.0    2.04845  2.53   
  2    3    -4   503.0696   474.6320   0.0     2.04200  0.71   
  2    1    -5   508.9327   547.8943   -0.0    2.03283  0.71   
  1    1    6    139.1054   151.7765   -180.0  2.03254  0.19   
  1    2    -6   136.5124   169.6849   180.0   2.02956  0.19   
  2    4    -3   163.5784   211.0187   0.0     2.02802  0.23   
  3    0    0    6356.9502  8492.8590  180.0   2.00493  4.30   
  1    4    -5   0.3762     0.3987     180.0   1.99705  0.00   
  1    6    -2   11.9321    12.2011    -180.0  1.99615  0.02   
  0    3    6    1331.3645  1339.2770  0.0     1.99379  1.78   
  2    5    0    4053.5924  3954.2691  -180.0  1.99183  5.40   
  1    5    -4   760.5087   754.8407   180.0   1.98860  1.01   
  0    6    3    1.0976     1.2667     180.0   1.98458  0.00   
  3    1    0    1333.5460  1672.6019  180.0   1.98251  1.76   
  2    5    -1   48.4341    65.7101    180.0   1.98062  0.06   
  3    1    -1   26.6516    41.0399    -180.0  1.97667  0.03   
  1    6    2    700.5640   1165.5290  0.0     1.97493  0.91   
  2    2    -5   70.6702    140.0043   -0.0    1.96506  0.09   
  1    2    6    159.4695   311.5895   -0.0    1.96480  0.21   
  2    4    3    3.4773     6.8104     -180.0  1.96340  0.00   
  2    5    1    103.2033   175.3810   -0.0    1.95989  0.13   
  2    3    4    305.1735   419.4372   -180.0  1.95548  0.39   
  3    0    -2   779.1819   825.8441   0.0     1.95021  0.49   
  1    5    4    59.6506    54.3108    -0.0    1.94728  0.08   
  3    1    1    2537.4941  2388.6568  -0.0    1.94599  3.20   
  1    4    5    2326.8533  2063.5457  -180.0  1.94516  2.93   
  3    1    -2   378.0301   704.0872   -180.0  1.92955  0.47   
  2    5    -2   11.5671    21.1746    -180.0  1.92835  0.01   
  2    1    5    264.1107   467.2776   -180.0  1.92770  0.33   
  1    3    -6   508.3797   709.8747   -0.0    1.92070  0.62   
  3    2    0    534.2842   742.3926   0.0     1.91950  0.65   
  3    2    -1   194.2259   280.5850   -180.0  1.91419  0.24   
  1    6    -3   0.7224     0.9118     0.0     1.89840  0.00   
  0    1    7    1690.9459  2170.4238  -0.0    1.89412  2.00   
  3    0    2    2119.7611  2701.9553  -0.0    1.89254  1.25   
  2    4    -4   238.8391   307.3965   -180.0  1.89172  0.28   
  2    5    2    4456.7273  5591.8146  0.0     1.89060  5.24   
  0    5    5    1022.4819  1233.7817  180.0   1.88709  1.20   
  3    2    1    76.7253    88.1138    180.0   1.88629  0.09   
  0    7    1    2738.3188  2632.3745  -180.0  1.88014  3.18   
  3    1    2    23.1975    23.6429    180.0   1.87364  0.03   
  3    2    -2   4036.6860  4244.5420  -180.0  1.87131  4.63   
  1    6    3    2994.4527  3148.2913  0.0     1.87117  3.43   
  2    2    5    1165.1357  1247.3121  -180.0  1.86963  1.33   
  2    3    -5   1433.9269  1673.8699  180.0   1.86576  1.63   
  1    3    6    1472.5600  1716.4922  180.0   1.86554  1.68   
  0    4    6    6691.8966  7308.5723  0.0     1.85319  7.50   
  3    1    -3   55.8954    58.5758    0.0     1.84936  0.06   
  0    6    4    915.2311   964.2527   -0.0    1.84770  1.02   
  2    5    -3   54.4445    54.6222    -180.0  1.84404  0.06   
  2    0    -6   3958.3384  3947.6653  0.0     1.84139  2.18   
  0    2    7    68.0109    67.4225    -0.0    1.83893  0.07   
  1    1    -7   1684.6768  1776.7036  0.0     1.83530  1.84   
  0    7    2    14.3593    18.3588    -0.0    1.82693  0.02   
  3    3    0    10.4420    12.5366    -0.0    1.82663  0.01   
  2    1    -6   759.5094   900.2446   -180.0  1.82397  0.82   
  2    4    4    1332.5996  1543.3962  -0.0    1.82231  1.43   
  3    3    -1   883.8021   1007.5376  -180.0  1.82206  0.95   
  1    5    -5   845.1192   950.7881   180.0   1.82067  0.91   
  3    2    2    3883.5823  4189.2943  180.0   1.82018  4.17   
  1    7    0    922.3945   734.9960   0.0     1.81083  0.98   
  1    7    -1   344.5863   316.9643   -0.0    1.79844  0.36   
  3    3    1    1121.2660  1034.3533  180.0   1.79795  1.17   
  3    2    -3   92.4903    85.6968    0.0     1.79789  0.10   
  2    5    3    1073.1116  1016.0688  -0.0    1.79506  1.11   
  1    4    -6   1376.0776  1294.3311  0.0     1.79407  1.43   
  1    7    1    638.0242   650.7954   180.0   1.79061  0.66   
  1    2    -7   640.2785   584.0855   180.0   1.78497  0.66   
  3    3    -2   411.3543   375.4012   -180.0  1.78496  0.42   
  2    6    0    37.7769    32.9728    0.0     1.78370  0.04   
  2    3    5    275.3373   239.8677   180.0   1.78350  0.28   
  1    6    -4   284.5585   243.0569   0.0     1.78137  0.29   
  1    5    5    831.5149   707.4248   0.0     1.78109  0.85   
  1    1    7    17.0314    14.3701    -180.0  1.77931  0.02   
  3    1    3    236.4002   211.5559   0.0     1.77671  0.24   
  2    6    -1   19.8321    18.3512    -180.0  1.77563  0.02   
  2    2    -6   3648.7093  3503.8007  180.0   1.77454  3.68   
  3    0    -4   997.3175   958.0136   -0.0    1.76317  0.50   
  2    6    1    34.3037    34.2623    0.0     1.76065  0.03   
  0    3    7    509.4736   530.5038   180.0   1.75680  0.50   
  1    7    -2   1732.5844  1947.9489  -180.0  1.75536  1.70   
  1    6    4    1498.4827  1633.1696  -180.0  1.75149  1.46   
  2    4    -5   373.9328   392.8867   0.0     1.74905  0.36   
  1    4    6    537.9566   563.2856   180.0   1.74887  0.52   
  3    1    -4   583.7572   606.9152   0.0     1.74786  0.57   
  2    0    6    342.4839   349.7317   180.0   1.74752  0.17   
  0    7    3    1492.6074  1701.8574  180.0   1.74747  1.45   
  1    7    2    11.6777    8.1868     0.0     1.74087  0.01   
  3    3    2    199.3918   148.9997   -0.0    1.74043  0.19   
  2    5    -4   534.8546   377.3900   0.0     1.73979  0.51   
  2    6    -2   406.1578   292.8170   -0.0    1.73768  0.39   
  1    2    7    1029.8990  1059.4262  0.0     1.73333  0.98   
  2    1    6    89.2419    96.2796    0.0     1.73261  0.08   
  3    2    3    347.4087   390.2581   -180.0  1.73093  0.33   
  3    3    -3   1780.0536  2070.7162  -0.0    1.72091  1.67   
  3    4    0    195.0897   208.4396   -180.0  1.71669  0.18   
  3    4    -1   75.3041    78.1345    -0.0    1.71290  0.07   
  2    6    2    24.9793    26.9406    180.0   1.70990  0.02   
  0    5    6    3209.9029  3465.1267  -180.0  1.70968  2.96   
  1    3    -7   325.3944   351.4299   -0.0    1.70956  0.30   
  0    6    5    0.1590     0.1773     -180.0  1.70730  0.00   
  3    2    -4   319.7792   378.8730   -0.0    1.70422  0.29   
  2    3    -6   86.3100    101.5286   -0.0    1.70040  0.08   
  3    4    1    38.8087    39.0043    -0.0    1.69282  0.03   
  2    2    6    2070.2134  2204.9459  0.0     1.69008  1.85   
  1    7    -3   160.7800   174.5792   180.0   1.68778  0.14   
  2    5    4    1656.7808  1859.8183  -180.0  1.68534  1.47   
  3    4    -2   3417.4095  3951.8847  0.0     1.68196  3.02   
  2    4    5    558.6235   656.8508   180.0   1.68074  0.49   
  3    0    4    1010.7101  1195.1358  0.0     1.68024  0.45   
  2    6    -3   116.4657   145.9570   0.0     1.67522  0.10   
  0    0    8    5191.2369  6445.7103  180.0   1.67444  2.27   
  1    7    3    25.5796    30.3378    -180.0  1.66856  0.02   
  3    1    4    239.1564   291.4821   180.0   1.66698  0.21   
  1    3    7    466.4370   588.8998   180.0   1.66404  0.40   
  1    5    -6   349.0772   458.0083   180.0   1.66293  0.30   
  3    3    3    74.6473    97.0795    -0.0    1.66191  0.06   
  0    8    0    1416.7464  2065.9580  -0.0    1.66157  0.61   
  0    1    8    3147.1976  4068.4786  -0.0    1.66131  2.70   
  0    4    7    13.4148    16.1340    0.0     1.65834  0.01   
  1    6    -5   639.0163   745.5727   -180.0  1.65764  0.55   
  0    7    4    6.0251     7.6630     -0.0    1.65185  0.01   
  0    8    1    167.7914   243.9268   180.0   1.64893  0.14   
  3    4    2    3751.6828  3577.8775  0.0     1.64455  3.14   
  2    1    -7   35.1219    31.8202    180.0   1.64328  0.03   
  2    6    3    40.9136    34.9371    180.0   1.63825  0.03   
  3    3    -4   52.5930    44.9090    180.0   1.63823  0.04   
  3    1    -5   1058.4657  887.7996   -180.0  1.63645  0.88   
  1    0    -8   1815.1384  1526.7544  -180.0  1.63635  0.75   
  3    2    4    472.2017   366.8561   -180.0  1.62899  0.39   
  3    4    -3   133.5901   104.2846   -0.0    1.62805  0.11   
  1    6    5    52.5462    40.7175    -180.0  1.62761  0.04   
  2    5    -5   75.7316    56.9299    180.0   1.62689  0.06   
  1    5    6    748.1129   562.0674   180.0   1.62674  0.61   
  2    3    6    135.3410   101.6590   -180.0  1.62565  0.11   
  1    1    -8   28.6159    21.3616    0.0     1.62409  0.02   
  0    2    8    838.9700   620.7874   0.0     1.62370  0.68   
  1    4    -7   145.2994   104.0706   -0.0    1.61843  0.12   
  0    8    2    416.9817   283.0228   -180.0  1.61268  0.33   
  2    4    -6   1516.5485  1162.8095  0.0     1.61065  1.21   
  2    2    -7   31.1450    23.4461    -0.0    1.60686  0.02   
  2    7    0    772.1134   556.1826   -0.0    1.60564  0.61   
  1    7    -4   914.6486   664.0535   0.0     1.60395  0.72   
  1    8    0    1276.6554  939.1058   180.0   1.60158  1.00   
  3    5    0    3.2333     2.4017     180.0   1.60075  0.00   
  3    2    -5   29.7791    22.0741    0.0     1.60046  0.02   
  2    7    -1   390.3074   286.5824   -0.0    1.59975  0.31   
  3    5    -1   75.5878    57.0361    180.0   1.59767  0.06   
  2    6    -4   2427.3734  1906.6925  0.0     1.59591  1.89   
  1    8    -1   0.1906     0.1503     -180.0  1.59299  0.00   
  1    0    8    2885.6258  2464.7442  180.0   1.59081  1.11   
  1    2    -8   276.4472   239.4281   0.0     1.58890  0.21   
  2    7    1    1972.4135  1724.3076  180.0   1.58877  1.52   
  1    8    1    958.1716   791.4050   180.0   1.58754  0.74   
  1    7    4    127.6787   97.4053    180.0   1.58203  0.10   
  3    5    1    419.7932   329.6271   -180.0  1.58134  0.32   
  1    4    7    56.6689    45.2072    -180.0  1.57965  0.04   
  1    1    8    153.5792   123.8093   -0.0    1.57954  0.12   
  3    4    3    1.1485     0.9470     0.0     1.57783  0.00   
  0    6    6    993.1696   1488.9062  -180.0  1.57257  0.74   
  3    5    -2   185.6007   265.9968   180.0   1.57248  0.14   
  2    7    -2   143.9306   228.7718   180.0   1.57183  0.11   
  2    5    5    175.8594   275.1705   0.0     1.57148  0.13   
  3    3    4    284.7327   423.9106   -0.0    1.57107  0.21   
  0    3    8    174.7400   183.4658   -180.0  1.56632  0.13   
  2    1    7    241.9771   225.1546   -0.0    1.56503  0.18   
  1    8    -2   3.4650     2.5953     0.0     1.56282  0.00   
  3    4    -4   67.7134    48.1285    -180.0  1.55752  0.05   
  0    8    3    857.6388   593.7542   0.0     1.55725  0.63   
  3    1    5    141.4293   119.1149   -180.0  1.55401  0.10   
  2    6    4    758.8298   662.7073   -180.0  1.55357  0.55   
  0    5    7    257.0847   236.5232   180.0   1.55312  0.19   
  1    8    2    57.6325    56.6985    -180.0  1.55257  0.04   
  2    3    -7   232.6687   258.9315   -0.0    1.55119  0.17   
  2    7    2    361.5311   401.9350   -180.0  1.55118  0.26   
  0    7    5    220.3045   353.0674   -0.0    1.54924  0.16   
  1    2    8    30.5231    57.0684    0.0     1.54711  0.02   
  2    4    6    792.7518   1569.8340  180.0   1.54670  0.57   
  3    3    -5   172.1787   362.1488   180.0   1.54543  0.12   
  3    5    2    16.2916    30.5938    -0.0    1.54178  0.01   
  1    6    -6   43.7577    83.2897    -180.0  1.53596  0.03   
  1    3    -8   122.3071   246.3663   180.0   1.53502  0.09   
  3    0    -6   558.7849   1213.8187  180.0   1.53394  0.20   
  2    2    7    21.7265    46.1496    180.0   1.53347  0.02   
  3    5    -3   22.1524    48.2967    0.0     1.52816  0.02   
  2    7    -3   29.3821    79.6419    180.0   1.52515  0.02   
  3    1    -6   249.9328   651.4414   180.0   1.52383  0.17   
  3    2    5    273.4159   662.1119   -180.0  1.52310  0.19   
  1    5    -7   7.4558     16.2116    -180.0  1.52020  0.01   
  1    8    -3   179.7695   217.0435   -0.0    1.51456  0.12   
  2    5    -6   382.3896   499.6849   180.0   1.51374  0.26   
  1    7    -5   616.4681   894.0735   -180.0  1.51185  0.42   
  2    6    -5   215.9319   489.8021   -180.0  1.50743  0.15   
  1    6    6    34.1083    75.1882    0.0     1.50731  0.02   
  4    0    0    66.0937    105.5870   180.0   1.50370  0.02   
  1    8    3    312.9698   352.3564   -180.0  1.50062  0.21   
  3    4    4    336.9366   399.3638   -0.0    1.49947  0.22   
  2    0    -8   2745.7408  3195.9010  0.0     1.49815  0.91   
  1    3    8    119.4997   138.3850   180.0   1.49723  0.08   
  2    7    3    749.1683   853.4583   -0.0    1.49709  0.50   
  0    4    8    26.7686    32.5362    -0.0    1.49534  0.02   
  3    2    -6   153.3938   184.6250   0.0     1.49465  0.10   
  4    1    0    238.8299   293.3285   0.0     1.49417  0.16   
  4    1    -1   154.7402   190.5211   -180.0  1.49392  0.10   
  1    7    5    3.5457     5.2384     -180.0  1.48896  0.00   
  2    1    -8   40.7508    59.4234    -180.0  1.48873  0.03   
  0    8    4    276.9847   442.6955   -180.0  1.48843  0.18   
  1    5    7    124.5040   187.4293   -0.0    1.48792  0.08   
  3    6    0    1222.4796  1762.5383  0.0     1.48656  0.80   
  3    5    3    292.9520   419.0797   180.0   1.48640  0.19   
  2    3    7    23.0959    31.6712    180.0   1.48486  0.02   
  4    0    -2   13.3672    18.3187    180.0   1.48461  0.00   
  3    6    -1   588.6532   810.2818   -180.0  1.48409  0.38   
  2    4    -7   2.2077     3.0455     -0.0    1.48215  0.00   
  0    1    9    213.3236   269.8252   -180.0  1.47915  0.14   
  3    4    -5   117.4828   137.4543   0.0     1.47713  0.08   
  4    1    1    800.2906   896.5242   0.0     1.47616  0.51   
  3    3    5    302.7858   330.2541   180.0   1.47544  0.19   
  4    1    -2   1684.5126  1836.9260  -180.0  1.47544  1.08   
  3    6    1    33.2022    30.8388    0.0     1.47098  0.02   
  3    5    -4   1596.9914  1366.6891  0.0     1.46938  1.01   
  0    9    1    758.8030   607.0721   180.0   1.46805  0.48   
  1    4    -8   464.3958   389.2873   -180.0  1.46803  0.29   
  4    2    0    41.8705    35.1725    180.0   1.46663  0.03   
  4    2    -1   511.2911   427.8930   -180.0  1.46639  0.32   
  2    7    -4   758.6633   607.0313   180.0   1.46457  0.48   
  3    6    -2   6.9375     5.8096     -180.0  1.46384  0.00   
  2    6    5    215.3056   186.0412   -180.0  1.46303  0.14   
  2    2    -8   0.2846     0.2639     -0.0    1.46148  0.00   
  2    5    6    54.6680    52.2130    -180.0  1.46029  0.03   
  1    1    -9   282.8491   312.1091   -180.0  1.45478  0.18   
  2    8    0    13.2682    15.2965    -0.0    1.45436  0.01   
  1    8    -4   104.2134   124.3452   -180.0  1.45310  0.06   
  3    0    6    61.9325    74.2744    -180.0  1.45279  0.02   
  0    2    9    3.0650     3.6998     0.0     1.45241  0.00   
  4    0    2    4620.6185  5558.4311  -0.0    1.45035  1.42   
  2    8    -1   138.4127   168.1134   0.0     1.44998  0.09   
  4    2    1    62.2115    73.4735    180.0   1.44959  0.04   
  3    3    -6   182.7600   217.3645   -0.0    1.44953  0.11   
  4    2    -2   4.6799     5.4662     180.0   1.44890  0.00   
  0    6    7    68.8207    80.5115    -0.0    1.44819  0.04   
  0    7    6    977.2021   1118.8868  0.0     1.44648  0.60   
  3    1    6    126.4968   128.8050   0.0     1.44419  0.08   
  0    9    2    1540.6828  1582.7808  180.0   1.44230  0.93   
  4    1    2    38.0317    37.7985    -0.0    1.44179  0.02   
  2    8    1    658.0991   644.2217   -0.0    1.44178  0.40   
  4    1    -3   16.4466    16.1358    0.0     1.44066  0.01   
  3    6    2    1027.5671  1036.9044  -180.0  1.43897  0.62   
  1    8    4    2743.7764  3053.1138  0.0     1.43674  1.65   
  1    4    8    60.1936    65.7345    -180.0  1.43487  0.04   
  1    9    0    586.0462   638.2058   180.0   1.43434  0.35   
  2    7    4    1.6211     1.8484     -0.0    1.43165  0.00   
  2    0    8    2205.3647  2499.3168  -0.0    1.43015  0.66   
  1    2    -9   299.4216   340.0789   -180.0  1.42932  0.18   
  2    8    -2   5.1387     5.8379     0.0     1.42909  0.00   
  1    9    -1   701.2240   796.2210   -180.0  1.42816  0.42   
  3    6    -3   753.4022   865.1099   180.0   1.42788  0.45   
  1    9    1    436.0957   540.8986   -0.0    1.42423  0.26   
  2    4    7    154.3864   186.4287   -0.0    1.42397  0.09   
  4    3    0    379.6925   454.3492   -180.0  1.42394  0.22   
  4    3    -1   792.4546   949.0261   180.0   1.42372  0.47   
  2    1    8    1457.8124  1763.5027  -0.0    1.42194  0.85   
  1    6    -7   35.0816    43.5062    0.0     1.42138  0.02   
  3    5    4    1020.1969  1209.6001  -180.0  1.42034  0.60   
  3    2    6    890.3700   1027.3003  0.0     1.41928  0.52   
  2    3    -8   221.4603   255.1571   180.0   1.41922  0.13   
  1    1    9    294.8764   338.5900   0.0     1.41861  0.17   
  1    7    -6   0.0018     0.0021     -180.0  1.41783  0.00   
  4    2    2    609.2072   689.7380   180.0   1.41700  0.35   
  0    5    8    310.0076   349.2937   -0.0    1.41683  0.18   
  2    6    -6   1455.9573  1623.8329  -180.0  1.41610  0.85   
  4    2    -3   19.1017    21.5131    -180.0  1.41593  0.01   
  3    4    5    5.7229     6.4625     180.0   1.41566  0.00   
  3    1    -7   431.7572   488.1154   180.0   1.41558  0.25   
  2    8    2    128.5687   148.5069   -0.0    1.41352  0.07   
  0    8    5    174.8031   211.4879   180.0   1.41205  0.10   
  0    3    9    178.7025   195.4853   180.0   1.41091  0.10   
  4    3    1    9.5388     9.4748     -0.0    1.40832  0.01   
  4    3    -2   1997.6566  1954.0736  -0.0    1.40769  1.14   
  1    9    -2   1627.5320  1547.9667  0.0     1.40629  0.93   
  2    5    -7   88.8726    81.0461    180.0   1.40560  0.05   
  0    9    3    2218.0267  2392.1704  -0.0    1.40223  1.26   
  3    5    -5   571.4132   542.1755   -0.0    1.40131  0.32   
  4    0    -4   980.0645   923.5009   -0.0    1.40064  0.28   
  1    9    2    166.2955   168.0555   -180.0  1.39881  0.09   
  2    2    8    529.6623   536.6850   -180.0  1.39814  0.30   
  2    7    -5   786.5953   860.3723   180.0   1.39530  0.44   
  1    7    6    71.2046    77.8344    -0.0    1.39520  0.04   
  1    2    9    1288.3446  1403.3226  0.0     1.39498  0.72   
  1    6    7    123.5751   135.1951   180.0   1.39489  0.07   
  4    1    3    177.4164   195.2234   0.0     1.39436  0.10   
  2    8    -3   30.0171    34.0559    -0.0    1.39374  0.02   
  3    6    3    13.4486    15.1272    180.0   1.39364  0.01   
  1    5    -8   625.7150   709.1054   0.0     1.39353  0.35   
  4    1    -4   141.6731   162.1351   -180.0  1.39293  0.08   
  3    4    -6   1919.5756  2223.3382  -180.0  1.39272  1.07   
  3    2    -7   338.5356   390.3671   -180.0  1.39210  0.19   
  1    3    -9   531.9314   604.8069   180.0   1.38972  0.30   
  1    8    -5   12.6474    14.4107    180.0   1.38356  0.01   
  3    3    6    49.8435    57.4241    -180.0  1.38048  0.03   
  3    6    -4   60.7151    68.5641    180.0   1.37959  0.03   
  3    7    0    1161.7564  1165.0761  -0.0    1.37870  0.63   
  4    3    2    384.5933   379.9011   -180.0  1.37838  0.21   
  4    3    -3   106.9759   99.4464    -0.0    1.37740  0.06   
  3    7    -1   157.3678   142.1392   180.0   1.37673  0.09   
  2    8    3    3.0893     2.9497     -180.0  1.37222  0.00   
  2    6    6    5.7158     5.6465     180.0   1.37205  0.00   
  4    2    3    33.6585    34.2021    -0.0    1.37190  0.02   
  1    9    -3   500.7026   615.1585   -0.0    1.37082  0.27   
  4    2    -4   208.1834   238.0873   0.0     1.37054  0.11   
  4    4    0    160.2289   185.6547   -180.0  1.36997  0.09   
  4    4    -1   85.0878    99.5103    0.0     1.36978  0.05   
  3    7    1    760.1127   1002.4151  180.0   1.36624  0.41   
  1    8    5    21.8640    30.1061    180.0   1.36595  0.01   
  2    4    -8   32.7202    43.8020    -0.0    1.36578  0.02   
  1    5    8    2951.2785  3965.8603  0.0     1.36508  1.57   
  2    3    8    5.0247     6.1976     -180.0  1.36101  0.00   
  3    7    -2   89.7428    107.8946   -0.0    1.36052  0.05   
  1    9    3    0.1172     0.1421     0.0     1.36046  0.00   
  2    7    5    21.2380    24.3419    0.0     1.35987  0.01   
  0    4    9    27.2731    30.1302    -0.0    1.35837  0.01   
  1    3    9    1.2603     1.3895     -180.0  1.35808  0.00   
  2    1    -9   33.4400    36.7095    -180.0  1.35678  0.02   
  4    4    1    64.0796    70.0697    -0.0    1.35605  0.03   
  2    5    7    125.4178   135.3127   0.0     1.35568  0.07   
  4    4    -2   109.1782   119.6124   -0.0    1.35549  0.06   
  3    3    -7   51.4553    55.7975    -0.0    1.35543  0.03   
  0    9    4    250.0750   257.2759   -0.0    1.35136  0.13   
  3    5    5    1724.7803  1984.9293  -0.0    1.34850  0.89   
  0    7    7    2.9368     3.4068     0.0     1.34792  0.00   
  2    8    -4   1159.3032  1331.1942  -180.0  1.34705  0.60   
  4    0    4    1788.9234  2150.5667  180.0   1.34460  0.46   
  3    1    7    12.5008    15.8824    0.0     1.34114  0.01   
  3    7    2    1165.9355  1437.0205  180.0   1.34048  0.59   
  0    0    10   63.9603    76.7364    180.0   1.33955  0.02   
  1    4    -9   36.7985    43.8113    -0.0    1.33942  0.02   
  3    6    4    22.6541    27.5210    0.0     1.33876  0.01   
  4    1    4    208.2218   258.7642   -180.0  1.33777  0.11   
  4    3    3    133.8693   168.6326   180.0   1.33676  0.07   
  4    1    -5   51.0124    65.7219    -0.0    1.33615  0.03   
  2    2    -9   277.3360   354.6572   0.0     1.33606  0.14   
  0    6    8    655.3516   853.9498   0.0     1.33582  0.33   
  4    3    -4   49.2602    63.3105    180.0   1.33550  0.02   
  0    8    6    173.1956   207.1247   180.0   1.33293  0.09   
  0    1    10   822.5034   981.2544   0.0     1.33280  0.41   
  3    7    -3   228.4977   269.9296   -0.0    1.33150  0.11   
  3    4    6    2793.1273  3267.4911  -180.0  1.33115  1.40   
  4    4    2    959.1216   1121.2835  0.0     1.32926  0.48   
  0    10   0    126.1160   152.4991   -180.0  1.32925  0.03   
  3    5    -6   1526.9030  1805.3653  -180.0  1.32864  0.76   
  4    4    -3   116.7668   137.1267   0.0     1.32838  0.06   
  2    6    -7   515.6332   614.4737   -180.0  1.32639  0.26   
  1    7    -7   146.8531   177.4001   180.0   1.32623  0.07   
  2    9    0    634.8154   786.6804   180.0   1.32571  0.32   
  1    9    -4   1668.8798  2128.5495  180.0   1.32475  0.83   
  1    0    -10  343.4930   393.2785   0.0     1.32294  0.09   
  3    6    -5   45.3918    51.9026    -0.0    1.32279  0.02   
  0    10   1    180.1247   205.3122   -180.0  1.32276  0.09   
  2    9    -1   0.8546     0.9774     0.0     1.32239  0.00   
  2    7    -6   1597.6639  1825.7991  -0.0    1.32194  0.79   
  2    8    4    262.1842   299.8893   0.0     1.32130  0.13   
  3    0    -8   794.0306   905.1059   0.0     1.32117  0.20   
  3    2    7    235.8241   268.0871   0.0     1.32112  0.12   
  4    2    4    3.9602     4.3102     0.0     1.31790  0.00   
  1    1    -10  1164.3132  1327.4330  -180.0  1.31643  0.57   
  4    2    -5   0.3646     0.4264     180.0   1.31635  0.00   
  1    6    -8   1046.5831  1236.7946  0.0     1.31624  0.51   
  2    9    1    278.8633   332.5143   0.0     1.31616  0.14   
  3    1    -8   181.2294   207.1764   -0.0    1.31469  0.09   
  2    4    8    87.1559    98.9419    0.0     1.31366  0.04   
  0    2    10   348.4047   374.1455   -180.0  1.31314  0.17   
  1    9    4    486.2288   491.1710   -0.0    1.31232  0.24   
  1    4    9    13.8370    12.4966    -180.0  1.31103  0.01   
  1    8    -6   385.8004   340.7847   -180.0  1.31042  0.19   
  4    5    0    766.9394   615.6257   0.0     1.30884  0.37   
  4    5    -1   723.5058   576.1932   -0.0    1.30867  0.35   
  3    4    -7   12.1760    9.3393     180.0   1.30864  0.01   
  2    9    -2   341.7877   273.7353   0.0     1.30648  0.16   
  2    5    -8   227.1008   185.2213   0.0     1.30518  0.11   
  1    7    7    2744.0757  2278.1995  180.0   1.30463  1.32   
  0    10   2    1440.5504  1247.5400  0.0     1.30383  0.69   
  3    7    3    101.5921   82.8941    -0.0    1.30361  0.05   
  2    3    -9   8.8412     7.2094     0.0     1.30354  0.00   
  2    1    9    163.9418   141.9782   180.0   1.29965  0.08   
  0    5    9    89.9535    79.1955    -0.0    1.29871  0.04   
  1    10   0    509.2520   473.4474   0.0     1.29794  0.24   
  1    2    -10  878.6758   769.6837   180.0   1.29748  0.42   
  4    5    1    86.6142    74.2252    180.0   1.29669  0.04   
  4    5    -2   1873.6474  1574.4630  180.0   1.29619  0.89   
  3    2    -8   194.9287   160.3354   -180.0  1.29582  0.09   
  2    9    2    1378.6264  1057.4706  0.0     1.29455  0.65   
  0    9    5    16.9083    13.2483    -180.0  1.29342  0.01   
  1    10   -1   18.9495    14.7715    180.0   1.29335  0.01   
  1    0    10   27.6313    20.8600    0.0     1.29262  0.01   
  2    8    -5   1.1892     0.8623     180.0   1.29256  0.00   
  1    8    6    7.2627     5.2376     -0.0    1.29249  0.00   
  1    6    8    270.0626   195.5216   0.0     1.29218  0.13   
  3    7    -4   224.6457   161.3304   180.0   1.29208  0.11   
  4    4    3    115.1332   86.2925    0.0     1.29182  0.05   
  4    4    -4   31.3722    24.5934    0.0     1.29068  0.01   
  1    10   1    12.1106    10.0180    -0.0    1.29043  0.01   
  3    3    7    0.0913     0.0732     0.0     1.28965  0.00   
  4    3    4    742.5964   663.7279   0.0     1.28666  0.35   
  1    1    10   1162.3777  1042.7036  -180.0  1.28655  0.54   
  2    7    6    359.6768   334.1169   0.0     1.28589  0.17   
  4    3    -5   16.8794    15.8296    0.0     1.28522  0.01   
  2    6    7    729.3147   693.8314   0.0     1.28421  0.34   
  0    3    10   462.9288   406.4898   180.0   1.28223  0.21   
  1    5    -9   454.0877   395.9279   -0.0    1.28212  0.21   
  2    2    9    9.4032     8.2359     0.0     1.28141  0.00   
  4    0    -6   1370.2499  1211.8721  -180.0  1.28000  0.32   
  3    8    0    1304.5545  1137.4674  -180.0  1.27934  0.60   
  2    9    -3   1472.6573  1301.1901  -0.0    1.27931  0.68   
  3    6    5    29.2325    24.5112    180.0   1.27809  0.01   
  3    8    -1   338.7134   279.8593   0.0     1.27776  0.16   
  1    10   -2   67.3819    52.3570    -180.0  1.27705  0.03   
  4    1    5    283.9336   212.7622   -0.0    1.27582  0.13   
  3    5    6    829.2002   590.1549   -0.0    1.27486  0.38   
  4    1    -6   1025.4372  704.7773   180.0   1.27411  0.47   
  0    10   3    51.9655    35.1174    0.0     1.27400  0.02   
  4    5    2    0.2569     0.1747     0.0     1.27320  0.00   
  4    5    -3   5.9760     4.0047     180.0   1.27243  0.00   
  1    10   2    2882.5008  1879.5323  0.0     1.27144  1.31   
  1    9    -5   67.5665    43.9028    -0.0    1.27143  0.03   
  3    8    1    376.1748   258.7961   -0.0    1.26936  0.17   
  1    2    10   1957.0941  1376.7543  -180.0  1.26885  0.88   
  1    3    -10  481.1844   344.7240   -0.0    1.26764  0.22   
  3    3    -8   6.2575     4.5994     -0.0    1.26609  0.00   
  3    8    -2   316.1486   231.0159   0.0     1.26477  0.14   
  2    8    5    154.4750   111.8131   180.0   1.26425  0.07   
  2    9    3    665.0232   553.0185   180.0   1.26261  0.30   
  2    4    -9   357.1143   292.1915   0.0     1.26176  0.16   
  3    6    -6   166.9953   135.6695   180.0   1.26114  0.07   
  2    5    8    994.3862   898.8595   0.0     1.25947  0.44   
  4    2    5    232.0246   212.2816   0.0     1.25855  0.10   
  3    7    4    201.1006   186.5814   -180.0  1.25836  0.09   
  1    9    5    267.4308   251.6752   180.0   1.25772  0.12   
  1    5    9    217.1136   200.0329   180.0   1.25715  0.10   
  4    2    -6   1021.0779  942.3897   -0.0    1.25690  0.45   
  0    7    8    253.6831   239.8198   180.0   1.25592  0.11   
  3    5    -7   170.0145   160.3229   0.0     1.25504  0.08   
  0    8    7    506.5088   479.4275   180.0   1.25463  0.22   
  2    3    9    177.3415   157.9455   -0.0    1.25264  0.08   
  3    0    8    6365.6739  5687.9238  0.0     1.25198  1.40   
  1    10   -3   25.5191    19.7632    -180.0  1.25031  0.01   
  2    0    -10  470.3615   382.2540   180.0   1.24927  0.10   
  3    4    7    41.7174    34.1127    -0.0    1.24916  0.02   
  3    8    2    75.7434    60.7737    -180.0  1.24863  0.03   
  2    7    -7   56.1958    43.5737    -0.0    1.24807  0.02   
  3    1    8    318.3411   219.3027   -180.0  1.24647  0.14   
  4    4    4    278.2367   192.2396   -180.0  1.24643  0.12   
  4    4    -5   11.9940    7.9261     -180.0  1.24512  0.01   
  3    7    -5   1144.1603  752.8040   180.0   1.24507  0.50   
  4    6    0    78.9882    51.6046    180.0   1.24418  0.03   
  4    6    -1   12.0346    7.8246     -0.0    1.24403  0.01   
  2    1    -10  69.7890    44.8466    180.0   1.24379  0.03   
  2    9    -4   36.6529    21.3442    -180.0  1.24292  0.02   
  1    10   3    172.4427   91.3319    180.0   1.24243  0.07   
  0    4    10   50.4712    29.4983    -0.0    1.24241  0.02   
  3    8    -3   358.3365   205.9530   -180.0  1.24136  0.15   
  2    6    -8   18.6373    10.8531    180.0   1.24103  0.01   
  1    3    10   47.2079    27.7321    180.0   1.24090  0.02   
  4    5    3    19.8675    11.6417    180.0   1.24018  0.01   
  1    7    -8   624.0269   351.1100   -180.0  1.23960  0.27   
  4    5    -4   227.2777   125.2693   0.0     1.23918  0.10   
  1    8    -7   3943.4723  2401.5197  -0.0    1.23708  1.69   
  0    10   4    745.8141   452.4646   0.0     1.23549  0.32   
  0    6    9    1461.5371  914.6176   0.0     1.23546  0.62   
  4    6    1    45.8066    30.8895    180.0   1.23372  0.02   
  2    8    -6   27.6872    18.6774    -0.0    1.23360  0.01   
  4    6    -2   35.6273    24.4420    180.0   1.23330  0.02   
  0    9    6    3476.1723  2673.8928  -180.0  1.23180  1.48   
  4    3    5    679.0918   504.1566   -180.0  1.23126  0.29   
  3    2    8    597.5679   448.6305   -180.0  1.23035  0.25   
  4    3    -6   199.0130   152.0769   180.0   1.22972  0.08   
  1    4    -10  623.4186   486.8055   -0.0    1.22912  0.26   
  2    2    -10  1205.7385  985.9412   0.0     1.22777  0.51   
  3    4    -8   1051.9787  869.1344   -0.0    1.22770  0.44   
  2    9    4    859.8093   722.0302   -180.0  1.22261  0.36   
  3    1    -9   15.5088    12.6627    -0.0    1.22239  0.01   
  1    6    -9   928.2473   690.6341   -180.0  1.22116  0.39   
  1    8    7    2.9144     1.9263     0.0     1.21950  0.00   
  1    7    8    132.8154   87.8781    0.0     1.21945  0.06   
  3    8    3    38.8195    24.7673    -180.0  1.21866  0.02   
  4    0    6    2190.8686  1362.8311  -0.0    1.21678  0.45   
  2    10   0    15.8146    9.8285     0.0     1.21579  0.01   
  2    4    9    11.8117    7.7156     -0.0    1.21543  0.00   
  1    10   -4   161.9189   103.2166   0.0     1.21505  0.07   
  3    6    6    20.2901    13.9151    0.0     1.21488  0.01   
  1    9    -6   6.1614     4.7559     0.0     1.21397  0.00   
  2    5    -9   2817.6038  2168.8473  -0.0    1.21352  1.16   
  4    6    2    140.8908   108.0932   -180.0  1.21344  0.06   
  2    10   -1   158.7275   124.6605   -180.0  1.21323  0.07   
  4    6    -3   241.6269   190.9406   -180.0  1.21277  0.10   
  2    7    7    556.5498   440.0533   180.0   1.21274  0.23   
  0    1    11   40.4506    32.0278    180.0   1.21269  0.02   
  4    1    6    73.6434    61.3167    0.0     1.21172  0.03   
  4    1    -7   1539.8937  1387.0636  -180.0  1.20998  0.63   
  3    8    -4   182.0404   165.1229   -0.0    1.20923  0.07   
  2    10   1    82.4349    77.6193    -180.0  1.20842  0.03   
  3    7    5    685.0401   655.5725   180.0   1.20759  0.28   
  3    2    -9   304.6862   292.9345   0.0     1.20718  0.12   
  1    10   4    449.2819   447.7774   -180.0  1.20544  0.18   
  3    3    8    422.7006   406.0798   0.0     1.20481  0.17   
  1    4    10   4120.9366  3941.6546  -0.0    1.20470  1.68   
  2    8    6    292.9708   281.2293   -180.0  1.20415  0.12   
  0    11   1    10.0885    10.0598    -0.0    1.20353  0.00   
  5    0    0    31.4953    28.7574    0.0     1.20296  0.01   
  2    3    -10  306.0782   274.7934   0.0     1.20240  0.12   
  3    5    7    464.9960   416.0123   -0.0    1.20229  0.19   
  2    6    8    574.6153   492.0163   -180.0  1.20154  0.23   
  1    1    -11  32.6238    28.1349    180.0   1.20150  0.01   
  2    10   -2   1230.2132  1021.9407  180.0   1.20091  0.50   
  4    5    4    82.1369    68.7241    180.0   1.19986  0.03   
  2    9    -5   2487.8610  2073.7278  -0.0    1.19973  1.00   
  1    9    6    1163.2113  965.6957   -180.0  1.19967  0.47   
  2    0    10   150.9594   125.3427   -0.0    1.19955  0.03   
  1    6    9    179.1999   148.0174   0.0     1.19953  0.07   
  5    1    -1   133.9154   110.9859   -180.0  1.19910  0.05   
  4    5    -5   94.9886    77.3234    -0.0    1.19869  0.04   
  5    1    0    264.3357   223.2589   -180.0  1.19806  0.11   
  0    2    11   136.2105   116.0036   180.0   1.19783  0.05   
  3    6    -7   94.9118    81.7920    -180.0  1.19769  0.04   
  4    2    6    1072.7052  943.2721   180.0   1.19689  0.43   
  0    5    10   259.4481   229.7526   -0.0    1.19627  0.10   
  4    4    5    143.9593   127.1903   0.0     1.19587  0.06   
  5    0    -2   35.4777    31.4284    180.0   1.19543  0.01   
  4    2    -7   8.6546     7.7995     -180.0  1.19522  0.00   
  2    1    10   152.7006   136.6800   -180.0  1.19469  0.06   
  4    4    -6   1412.1454  1278.6671  -180.0  1.19446  0.57   
  3    7    -6   419.5091   354.3047   -0.0    1.19326  0.17   
  2    10   2    286.8477   218.5279   -0.0    1.19163  0.11   
  0    10   5    19.7116    13.8913    -0.0    1.19075  0.01   
  5    1    -2   72.4561    54.1315    -180.0  1.19062  0.03   
  0    11   2    18.4744    12.1412    180.0   1.18921  0.01   
  3    9    0    449.3476   331.1677   -0.0    1.18913  0.18   
  3    9    -1   2040.4231  1692.3231  0.0     1.18787  0.81   
  5    1    1    89.5789    75.0157    0.0     1.18758  0.04   
  1    2    -11  1.4324     1.2316     -180.0  1.18704  0.00   
  4    6    3    790.8312   787.1149   -180.0  1.18476  0.31   
  1    11   0    319.2033   361.9474   0.0     1.18474  0.13   
  5    2    -1   444.2255   437.9818   0.0     1.18473  0.18   
  1    5    -10  1165.2909  1192.3889  180.0   1.18439  0.46   
  4    6    -4   449.1842   461.9707   -180.0  1.18388  0.18   
  5    2    0    119.8595   118.3098   -0.0    1.18373  0.05   
  3    5    -8   114.6830   113.7833   -0.0    1.18313  0.05   
  3    3    -9   37.5313    36.8037    -0.0    1.18303  0.01   
  3    8    4    35.7923    33.0026    0.0     1.18145  0.01   
  1    11   -1   44.0738    42.1265    180.0   1.18125  0.02   
  3    9    1    2582.3125  2356.7725  -0.0    1.18111  1.01   
  2    2    10   353.3069   309.6632   -180.0  1.18047  0.14   
  2    10   -3   1340.9111  1119.0053  180.0   1.17970  0.53   
  0    8    8    9.0713     7.4027     180.0   1.17943  0.00   
  1    11   1    417.0799   325.2585   180.0   1.17902  0.16   
  4    7    0    80.7828    64.3666    -180.0  1.17886  0.03   
  4    7    -1   115.8934   91.7498    180.0   1.17873  0.05   
  3    9    -2   528.5547   399.4748   -180.0  1.17740  0.21   
  2    9    5    62.9910    46.8230    180.0   1.17698  0.02   
  5    2    -2   14.1350    10.4051    -0.0    1.17655  0.01   
  1    1    11   289.9393   212.3596   -0.0    1.17644  0.11   
  2    7    -8   174.4549   122.4336   -0.0    1.17618  0.07   
  0    3    11   779.0674   574.7680   -0.0    1.17423  0.30   
  5    2    1    9.5214     7.2697     -0.0    1.17361  0.00   
  1    10   -5   252.8909   186.8273   -180.0  1.17352  0.10   
  4    3    6    33.1163    25.4317    180.0   1.17334  0.01   
  5    1    -3   468.0641   361.9876   180.0   1.17322  0.18   
  2    8    -7   39.7878    30.5741    0.0     1.17293  0.02   
  5    0    2    244.7593   193.3917   0.0     1.17292  0.05   
  2    5    9    86.0898    70.9005    -180.0  1.17213  0.03   
  4    3    -7   3.1785     2.7126     180.0   1.17177  0.00   
  3    4    8    383.3422   333.1047   -0.0    1.17160  0.15   
  0    7    9    45.6539    40.5607    0.0     1.17144  0.02   
  3    8    -5   13.5532    13.2691    -180.0  1.17043  0.01   
  4    7    1    423.4797   412.9374   -180.0  1.16995  0.16   
  4    7    -2   687.5424   686.4055   0.0     1.16959  0.27   
  2    4    -10  2795.3502  2807.7910  -180.0  1.16937  1.08   
  0    9    7    123.8575   134.8834   -0.0    1.16921  0.05   
  1    11   -2   1210.2339  1313.7020  -180.0  1.16879  0.47   
  5    1    2    1110.8445  1076.1562  -180.0  1.16838  0.43   
  2    10   3    8.6200     8.5636     180.0   1.16657  0.00   
  0    11   3    344.4253   410.8377   180.0   1.16645  0.13   
  1    8    -8   670.5133   612.0261   -180.0  1.16589  0.26   
  1    11   2    2.0962     1.4742     -0.0    1.16448  0.00   
  3    9    2    450.9305   352.0141   0.0     1.16435  0.17   
  1    3    -11  174.9023   141.6873   -0.0    1.16406  0.07   
  1    2    11   379.1009   319.2425   -180.0  1.16286  0.14   
  1    10   5    109.3048   94.3120    0.0     1.16271  0.04   
  1    5    10   416.9060   348.3574   -180.0  1.16249  0.16   
  5    3    -1   106.0183   88.5666    180.0   1.16188  0.04   
  2    6    -9   22.5440    18.7562    0.0     1.16145  0.01   
  5    3    0    459.0402   389.8060   180.0   1.16093  0.18   
  3    1    9    148.6231   126.8621   180.0   1.16057  0.06   
  5    2    -3   12.4827    10.6796    -0.0    1.15974  0.00   
  1    7    -9   59.6707    50.0595    180.0   1.15922  0.02   
  3    9    -3   300.4596   259.6643   180.0   1.15845  0.11   
  2    3    10   5.8736     5.1988     0.0     1.15787  0.00   
  5    2    2    367.7652   331.0016   180.0   1.15507  0.14   
  1    9    -7   17.6869    14.9732    -0.0    1.15497  0.01   
  4    5    5    553.1529   506.7850   -0.0    1.15456  0.21   
  5    3    -2   249.1411   235.8629   0.0     1.15416  0.09   
  3    7    6    52.9306    51.6987    -180.0  1.15384  0.02   
  4    5    -6   71.3575    73.0633    0.0     1.15329  0.03   
  4    7    2    373.8567   383.5742   180.0   1.15262  0.14   
  5    0    -4   9715.2055  9986.9887  0.0     1.15233  1.83   
  2    9    -6   618.7251   630.2151   -180.0  1.15213  0.23   
  4    7    -3   377.8774   388.3875   -0.0    1.15204  0.14   
  3    6    7    306.1792   317.3603   0.0     1.15159  0.12   
  3    4    -9   215.1359   223.3172   0.0     1.15154  0.08   
  5    3    1    43.7101    45.7743    -180.0  1.15139  0.02   
  2    10   -4   80.8393    88.1605    0.0     1.15099  0.03   
  4    0    -8   272.9076   301.6280   0.0     1.15045  0.05   
  4    6    4    1357.5592  1504.9639  0.0     1.14946  0.51   
  1    8    8    80.0799    88.7024    -180.0  1.14907  0.03   
  4    6    -5   464.1555   512.5595   180.0   1.14843  0.17   
  1    11   -3   85.5736    93.9017    0.0     1.14818  0.03   
  5    1    -4   384.2821   429.7895   -180.0  1.14803  0.14   
  4    1    7    29.8255    33.5305    0.0     1.14787  0.01   
  3    2    9    92.7988    105.8110   -0.0    1.14752  0.03   
  2    1    -11  109.9144   130.5614   180.0   1.14653  0.04   
  0    6    10   20.4409    24.6243    -0.0    1.14630  0.01   
  4    1    -8   425.9585   516.1940   -180.0  1.14617  0.16   
  2    8    7    9.4411     12.2621    -0.0    1.14345  0.00   
  0    4    11   334.8439   430.3458   180.0   1.14342  0.12   
  3    0    -10  435.4871   570.9486   -180.0  1.14303  0.08   
  4    4    6    1361.9818  1795.2609  -0.0    1.14260  0.51   
  2    7    8    277.1465   377.6260   180.0   1.14240  0.10   
  0    10   6    176.1665   260.1021   -180.0  1.14214  0.07   
  1    11   3    144.5775   209.7590   180.0   1.14208  0.05   
  5    1    3    227.7409   291.2382   -0.0    1.14170  0.08   
  1    3    11   281.7056   356.1844   -180.0  1.14123  0.10   
  4    4    -7   32.5012    41.1733    0.0     1.14114  0.01   
  1    7    9    276.4390   343.9988   -0.0    1.14067  0.10   
  1    9    7    932.7888   1155.1561  -0.0    1.14062  0.35   
  3    9    3    12.4313    15.5512    180.0   1.13994  0.00   
  3    8    5    320.8788   399.6233   -0.0    1.13913  0.12   
  3    7    -7   369.9595   468.4261   -0.0    1.13909  0.14   
  3    1    -10  17.0056    20.6474    180.0   1.13883  0.01   
  5    3    -3   89.9885    104.9542   0.0     1.13828  0.03   
  0    11   4    172.4086   185.6940   -180.0  1.13668  0.06   
  1    6    -10  120.3391   127.8661   -180.0  1.13584  0.04   
  5    2    -4   928.6539   972.4044   -180.0  1.13539  0.34   
  4    2    7    18.2895    19.0781    -180.0  1.13524  0.01   
  2    10   4    13.9443    14.1592    -0.0    1.13480  0.01   
  3    6    -8   212.3726   216.3844   -180.0  1.13472  0.08   
  1    4    -11  363.1536   374.7449   0.0     1.13402  0.13   
  2    2    -11  338.2507   349.5406   -180.0  1.13395  0.12   
  5    3    2    683.1160   709.6415   0.0     1.13387  0.25   
  4    2    -8   1759.7632  1814.7728  -180.0  1.13360  0.65   
  3    5    8    14.5315    15.1859    180.0   1.13267  0.01   
  3    9    -4   484.9849   508.3534   -0.0    1.13221  0.18   
  5    4    -1   261.4663   282.1229   -0.0    1.13200  0.10   
  5    4    0    6.2304     7.0700     -180.0  1.13113  0.00   
  2    5    -10  62.0944    73.4426    180.0   1.13066  0.02   
  5    2    3    31.9916    39.2140    -0.0    1.12927  0.01   
  2    4    10   0.3246     0.4242     -0.0    1.12829  0.00   
  2    9    6    148.0373   206.5795   -0.0    1.12803  0.05   
  4    7    3    329.9852   429.4502   180.0   1.12795  0.12   
  1    10   -6   6.8901     10.6653    -180.0  1.12788  0.00   
  4    7    -4   465.9512   603.1331   -180.0  1.12719  0.17   
  3    8    -6   140.4985   185.6729   -0.0    1.12708  0.05   
  3    3    9    13.4386    16.3733    -180.0  1.12672  0.00   
  3    2    -10  813.7397   967.2697   0.0     1.12649  0.30   
  2    6    9    109.1909   119.6849   -0.0    1.12501  0.04   
  5    4    -2   1280.0486  1380.7613  -180.0  1.12486  0.47   
  5    4    1    303.4873   284.4084   -180.0  1.12230  0.11   
  2    11   0    1490.1868  1341.7190  0.0     1.12128  0.54   
  1    11   -4   412.2582   384.0041   0.0     1.12070  0.15   
  2    11   -1   11.9480    10.2683    -0.0    1.11927  0.00   
  5    1    -5   213.9449   177.5436   0.0     1.11655  0.08   
  1    6    10   173.8885   145.3794   -180.0  1.11648  0.06   
  2    10   -5   80.6594    70.4596    -180.0  1.11644  0.03   
  1    10   6    10.7687    9.4487     0.0     1.11639  0.00   
  0    0    12   58.3588    48.7772    0.0     1.11629  0.01   
  2    11   1    100.8321   83.2055    0.0     1.11549  0.04   
  5    3    -4   262.8029   216.7604   -0.0    1.11523  0.09   
  4    3    7    1.8021     1.4831     -180.0  1.11509  0.00   
  4    8    0    1.8467     1.5145     -0.0    1.11492  0.00   
  4    8    -1   77.1618    63.1614    -0.0    1.11482  0.03   
  3    5    -9   2.5088     2.0398     0.0     1.11451  0.00   
  2    3    -11  103.8991   88.9105    180.0   1.11386  0.04   
  4    3    -8   376.1528   327.0807   -0.0    1.11353  0.14   
  1    11   4    0.7874     0.7055     -180.0  1.11315  0.00   
  5    0    4    895.0352   814.4510   180.0   1.11296  0.16   
  1    4    11   389.2585   358.5986   180.0   1.11288  0.14   
  2    8    -8   22.6298    22.0500    -0.0    1.11265  0.01   
  0    1    12   200.6408   188.3375   180.0   1.11238  0.07   
  5    4    -3   495.5678   439.4061   0.0     1.11015  0.18   
  2    11   -2   36.4072    32.0851    -0.0    1.10958  0.01   
  4    6    5    364.2252   331.0494   0.0     1.10944  0.13   
  5    3    3    389.1993   355.3118   180.0   1.10943  0.14   
  3    9    4    215.0991   196.1922   180.0   1.10931  0.08   
  5    1    4    793.1694   736.7050   -0.0    1.10908  0.28   
  0    8    9    0.7992     0.7785     -180.0  1.10864  0.00   
  1    0    -12  1101.2056  1055.5925  0.0     1.10846  0.20   
  4    6    -6   183.6123   182.6093   0.0     1.10831  0.07   
  3    10   0    61.8780    62.7015    0.0     1.10788  0.02   
  2    7    -9   283.4738   289.7080   180.0   1.10777  0.10   
  0    12   0    3.3329     4.0245     180.0   1.10771  0.00   
  0    9    8    30.7781    32.3211    0.0     1.10764  0.01   
  4    8    1    15.0534    14.7513    -0.0    1.10738  0.01   
  0    5    11   90.5894    87.8215    -180.0  1.10715  0.03   
  4    8    -2   92.9679    90.0756    0.0     1.10707  0.03   
  3    10   -1   763.0320   732.8913   0.0     1.10686  0.27   
  3    3    -10  326.3520   311.2872   0.0     1.10679  0.12   
  4    5    6    272.1619   254.3245   -0.0    1.10640  0.10   
  5    4    2    563.3142   517.5011   0.0     1.10605  0.20   
  4    5    -7   41.0344    36.4852    -0.0    1.10508  0.01   
  5    2    -5   682.9511   599.4468   -180.0  1.10492  0.24   
  1    1    -12  415.4593   358.1636   180.0   1.10463  0.15   
  2    1    11   0.0426     0.0352     -180.0  1.10407  0.00   
  0    12   1    138.0617   106.5290   180.0   1.10394  0.05   
  2    9    -7   454.4962   368.6678   180.0   1.10224  0.16   
  2    11   2    386.6711   313.7971   -180.0  1.10224  0.14   
  0    11   5    1.4412     1.2689     -0.0    1.10154  0.00   
  3    10   1    2.0558     1.7284     0.0     1.10139  0.00   
  0    2    12   586.7333   500.4068   -0.0    1.10087  0.21   
  3    9    -5   14.8612    12.8362    -0.0    1.10017  0.01   
  3    4    9    17.1832    16.4853    180.0   1.09941  0.01   
  3    7    7    394.5354   385.6508   -180.0  1.09921  0.14   
  1    5    -11  58.2185    56.7403    180.0   1.09861  0.02   
  3    10   -2   528.1478   515.4648   180.0   1.09838  0.19   
  1    8    -9   29.9078    28.9617    -0.0    1.09827  0.01   
  2    10   5    658.1664   625.5065   -0.0    1.09804  0.23   
  5    2    4    18.8882    18.3138    0.0     1.09768  0.01   
  4    7    4    645.5767   629.3458   0.0     1.09735  0.23   
  5    5    -1   1269.4762  1276.1273  -0.0    1.09677  0.45   
  4    7    -5   21.1380    21.7611    180.0   1.09646  0.01   
  1    9    -8   3057.0693  3195.0090  0.0     1.09640  1.08   
  5    5    0    281.3426   294.3095   0.0     1.09598  0.10   
  0    7    10   2.1935     2.4269     0.0     1.09461  0.00   
  3    8    6    93.7688    108.0249   -180.0  1.09369  0.03   
  2    5    10   388.4561   452.3269   180.0   1.09340  0.14   
  1    2    -12  142.0349   162.5809   -180.0  1.09336  0.05   
  0    12   2    124.6107   155.9792   -180.0  1.09287  0.04   
  2    2    11   0.2627     0.3073     180.0   1.09282  0.00   
  2    11   -3   360.8236   439.3949   180.0   1.09278  0.13   
  4    8    2    65.0757    76.3049    -180.0  1.09265  0.02   
  4    8    -3   0.1040     0.1236     0.0     1.09216  0.00   
  0    10   7    112.3473   139.4596   -180.0  1.09172  0.04   
  5    5    -2   606.5986   685.0244   0.0     1.09027  0.21   
  3    6    8    1023.0464  1165.7199  -180.0  1.08998  0.36   
  4    0    8    948.5311   1057.0105  -0.0    1.08959  0.17   
  1    12   0    42.0867    48.5160    -180.0  1.08939  0.01   
  5    4    -4   376.5128   400.3778   0.0     1.08873  0.13   
  4    4    7    230.6811   244.1472   -180.0  1.08860  0.08   
  2    6    -10  37.4482    39.2749    0.0     1.08819  0.01   
  5    5    1    94.1045    99.8580    180.0   1.08794  0.03   
  1    11   -5   876.2960   937.1473   0.0     1.08786  0.31   
  3    10   2    355.8892   381.5673   180.0   1.08776  0.12   
  2    4    -11  3.1526     3.3961     0.0     1.08746  0.00   
  4    4    -8   145.4061   159.1114   0.0     1.08715  0.05   
  1    0    12   1312.7327  1405.4468  180.0   1.08695  0.23   
  3    0    10   564.5368   606.3623   180.0   1.08674  0.10   
  1    12   -1   17.6138    18.9257    -0.0    1.08668  0.01   
  5    3    -5   567.8190   606.6657   -0.0    1.08632  0.20   
  4    1    8    115.3016   122.6144   0.0     1.08595  0.04   
  1    7    -10  73.7218    79.1620    -0.0    1.08549  0.03   
  1    12   1    92.7317    105.9451   180.0   1.08494  0.03   
  3    7    -8   110.6740   112.0414   -180.0  1.08451  0.04   
  4    1    -9   15.5848    15.2674    180.0   1.08432  0.01   
  5    0    -6   226.3464   214.4798   -180.0  1.08402  0.04   
  2    8    8    15.5289    14.4340    -0.0    1.08393  0.01   
  1    1    12   91.6834    84.5397    0.0     1.08334  0.03   
  5    4    3    219.1735   202.3750   0.0     1.08333  0.08   
  3    1    10   114.4936   104.4665   -0.0    1.08313  0.04   
  3    10   -3   15.3216    13.8137    180.0   1.08294  0.01   
  0    3    12   22.4176    20.2803    -180.0  1.08247  0.01   
  1    8    9    21.1556    19.0640    0.0     1.08245  0.01   
  1    9    8    263.9221   238.0183   -0.0    1.08238  0.09   
  2    11   3    115.5320   104.2514   180.0   1.08232  0.04   
  3    8    -7   6.1181     5.2818     0.0     1.08110  0.00   
  3    4    -10  414.6673   353.6174   180.0   1.08088  0.14   
  5    1    -6   100.2872   83.0505    180.0   1.08044  0.03   
  1    10   -7   13.0818    9.7758     180.0   1.08010  0.00   
  5    3    4    30.3593    25.9563    -0.0    1.07943  0.01   
  1    5    11   689.7904   585.3792   180.0   1.07935  0.24   
  1    11   5    47.6232    39.4486    -180.0  1.07924  0.02   
  2    10   -6   13.5057    13.5946    -180.0  1.07778  0.00   
  2    9    7    78.0388    74.7143    -0.0    1.07768  0.03   
  1    12   -2   228.4280   188.2943   180.0   1.07695  0.08   
  5    5    -3   62.6726    55.7642    0.0     1.07686  0.02   
  2    7    9    8.5602     7.4504     -180.0  1.07602  0.00   
  1    3    -12  12.5813    10.7419    -0.0    1.07533  0.00   
  4    2    8    1293.4356  1092.7261  180.0   1.07524  0.45   
  0    12   3    336.6623   254.2051   -0.0    1.07512  0.12   
  2    3    11   45.7369    38.3985    180.0   1.07480  0.02   
  3    9    5    128.3596   110.8800   -0.0    1.07406  0.04   
  3    6    -9   81.9900    73.1497    0.0     1.07377  0.03   
  4    2    -9   3.8967     3.5198     -180.0  1.07365  0.00   
  1    12   2    24.6520    23.1500    -180.0  1.07358  0.01   
  5    5    2    1085.4919  1020.8046  180.0   1.07312  0.38   
  1    2    12   465.8800   450.5224   0.0     1.07270  0.16   
  3    2    10   95.3507    93.5595    180.0   1.07250  0.03   
  5    1    5    0.8700     0.8819     -0.0    1.07217  0.00   
  4    8    3    769.9310   846.7801   180.0   1.07156  0.27   
  4    8    -4   138.3035   164.4091   180.0   1.07091  0.05   
  5    2    -6   246.3222   293.5747   -0.0    1.06989  0.08   
  2    11   -4   567.0481   716.4008   -180.0  1.06984  0.20   
  1    7    10   127.0499   147.6045   -0.0    1.06855  0.04   
  1    10   7    54.2805    65.5037    0.0     1.06834  0.02   
  3    10   3    597.4247   647.7192   -180.0  1.06777  0.21   
  0    6    11   212.0510   210.7816   -0.0    1.06718  0.07   
  3    5    9    83.7794    81.9313    0.0     1.06705  0.03   
  4    6    6    53.4113    47.9398    -180.0  1.06651  0.02   
  2    0    -12  2095.1585  1769.4035  0.0     1.06568  0.36   
  4    6    -7   362.7051   301.4786   -180.0  1.06533  0.12   
  3    9    -6   221.1956   155.8429   -180.0  1.06394  0.08   
  3    1    -11  182.2086   138.2950   -0.0    1.06358  0.06   
  0    11   6    881.3423   842.0607   0.0     1.06273  0.30   
  4    7    5    318.3870   282.3223   180.0   1.06238  0.11   
  2    1    -12  51.0190    44.9242    0.0     1.06227  0.02   
  5    2    5    0.9293     0.8175     180.0   1.06186  0.00   
  5    4    -5   5.7032     5.0930     180.0   1.06178  0.00   
  3    10   -4   0.2913     0.2507     -0.0    1.06141  0.00   
  4    7    -6   2.5326     2.1736     -0.0    1.06139  0.00   
  1    12   -3   47.6620    34.4943    -0.0    1.06077  0.02   
  1    6    -11  853.6195   766.2907   -180.0  1.05952  0.29   
  0    4    12   596.4225   513.2605   180.0   1.05818  0.20   
  4    3    8    15.9519    13.6607    -0.0    1.05807  0.01   
  2    10   6    871.6442   720.9495   0.0     1.05797  0.30   
  5    6    -1   110.1767   95.2944    180.0   1.05788  0.04   
  5    5    -4   640.7228   576.3750   -180.0  1.05728  0.22   
  5    6    0    64.9543    58.7375    -0.0    1.05717  0.02   
  4    5    7    119.9161   109.0881   180.0   1.05716  0.04   
  2    11   4    0.9919     0.9820     180.0   1.05681  0.00   
  4    3    -9   913.1937   885.5999   -0.0    1.05656  0.31   
  2    5    -11  28.3375    26.8320    0.0     1.05612  0.01   
  1    12   3    40.5124    40.9859    -0.0    1.05595  0.01   
  4    5    -8   253.9631   239.6131   180.0   1.05583  0.09   
  1    3    12   176.5440   161.3457   -180.0  1.05565  0.06   
  3    3    10   113.7124   103.2839   180.0   1.05546  0.04   
  5    4    4    161.9045   145.5378   -0.0    1.05535  0.06   
  2    6    10   260.0809   232.2098   0.0     1.05485  0.09   
  2    8    -9   10.7181    9.6412     -180.0  1.05422  0.00   
  4    9    0    2580.2899  2250.4633  -0.0    1.05369  0.88   
  4    9    -1   110.7439   96.3755    0.0     1.05360  0.04   
  3    2    -11  30.8203    26.6520    -0.0    1.05351  0.01   
  5    3    -6   203.5029   170.5897   -0.0    1.05297  0.07   
  5    5    3    42.7296    34.5583    0.0     1.05233  0.01   
  2    2    -12  473.5227   381.9737   -180.0  1.05224  0.16   
  5    6    -2   63.9821    51.2931    0.0     1.05204  0.02   
  2    9    -8   292.3149   236.7829   -0.0    1.05178  0.10   
  0    12   4    139.6244   117.2317   -180.0  1.05167  0.05   
  1    4    -12  3.6005     2.8230     0.0     1.05151  0.00   
  1    11   -6   126.1035   102.6086   0.0     1.05121  0.04   
  2    4    11   292.2687   222.8257   -180.0  1.05102  0.10   
  3    5    -10  171.5649   118.7989   -0.0    1.05008  0.06   
  5    6    1    649.3724   452.4284   -180.0  1.04994  0.22   
  0    9    9    168.5271   115.9662   0.0     1.04838  0.06   
  4    9    1    25.6769    17.4235    -180.0  1.04732  0.01   
  4    9    -2   560.3341   372.6799   -180.0  1.04706  0.19   
  3    8    7    275.8884   179.3990   -0.0    1.04683  0.09   
  5    3    5    188.8705   117.8109   -180.0  1.04531  0.06   
  3    7    8    126.7422   78.0239    0.0     1.04525  0.04   
  4    8    4    1199.7167  741.5190   -180.0  1.04523  0.41   
  4    8    -5   701.4064   414.1364   -0.0    1.04446  0.24   
  2    7    -10  61.1055    37.0281    0.0     1.04367  0.02   
  0    8    10   172.5300   109.2004   0.0     1.04285  0.06   
  3    10   4    36.5711    22.8854    0.0     1.04248  0.01   
  1    6    11   311.8817   194.7757   -180.0  1.04222  0.11   
  2    11   -5   3.2852     1.9332     -0.0    1.04193  0.00   
  1    11   6    215.9201   126.6544   0.0     1.04189  0.07   
  5    1    -7   47.2362    30.5775    -180.0  1.04126  0.02   
  0    10   8    35.3865    23.5265    180.0   1.04109  0.01   
  5    6    -3   570.8088   400.3600   -180.0  1.03998  0.19   
  1    9    -9   785.5078   556.7050   0.0     1.03960  0.27   
  2    12   0    63.6805    44.9456    -180.0  1.03945  0.02   
  1    12   -4   15.3952    10.5421    0.0     1.03899  0.01   
  2    12   -1   46.1499    38.9529    180.0   1.03784  0.02   
  3    3    -11  52.2138    42.0384    180.0   1.03735  0.02   
  2    10   -7   298.6574   229.2671   0.0     1.03661  0.10   
  5    6    2    426.2044   336.5305   -180.0  1.03660  0.14   
  2    3    -12  304.1869   242.5700   -180.0  1.03614  0.10   
  3    9    6    888.5943   734.3803   0.0     1.03572  0.30   
  5    0    6    121.2157   98.9330    0.0     1.03566  0.02   
  4    4    8    132.6563   111.1656   0.0     1.03536  0.04   
  3    11   0    158.5086   137.5759   0.0     1.03496  0.05   
  1    8    -10  258.3891   224.6010   -0.0    1.03496  0.09   
  3    10   -5   47.1915    41.6672    0.0     1.03489  0.02   
  4    9    2    56.4933    47.4235    -180.0  1.03483  0.02   
  2    12   1    18.6962    16.5995    0.0     1.03482  0.01   
  4    9    -3   547.2532   450.9527   -180.0  1.03441  0.19   
  3    11   -1   229.6808   184.8136   180.0   1.03413  0.08   
  3    8    -8   236.4965   189.8219   0.0     1.03411  0.08   
  4    4    -9   143.2104   113.6063   0.0     1.03394  0.05   
  1    4    12   87.5605    69.2150    180.0   1.03309  0.03   
  1    12   4    127.0513   104.0682   180.0   1.03296  0.04   
  3    4    10   52.0250    41.3877    -180.0  1.03291  0.02   
  5    5    -5   0.9837     0.7860     0.0     1.03255  0.00   
  5    1    6    431.1383   341.4928   0.0     1.03253  0.15   
  5    2    -7   859.7927   676.1254   -180.0  1.03181  0.29   
  1    10   -8   35.1157    27.7580    0.0     1.03174  0.01   
  3    6    9    301.4703   232.0834   -180.0  1.03113  0.10   
  3    7    -9   295.1881   226.7627   0.0     1.03093  0.10   
  5    4    -6   504.9353   394.4824   -180.0  1.03058  0.17   
  2    12   -2   617.4459   506.4638   180.0   1.03010  0.21   
  3    11   1    66.6717    53.4712    -180.0  1.02966  0.02   
  0    5    12   1581.7501  1234.1188  -180.0  1.02924  0.54   
  4    0    -10  167.7019   129.0978   0.0     1.02851  0.03   
  2    0    12   72.7889    55.9495    180.0   1.02836  0.01   
  2    9    8    776.8035   612.3821   -0.0    1.02741  0.26   
  0    1    13   97.6612    74.1473    -180.0  1.02734  0.03   
  3    11   -2   224.8076   175.3923   180.0   1.02720  0.08   
  4    1    9    178.7640   135.3032   -180.0  1.02699  0.06   
  2    11   5    378.1640   290.1170   180.0   1.02692  0.13   
  2    8    9    467.0027   350.6146   180.0   1.02674  0.16   
  5    5    4    387.6628   287.2595   0.0     1.02663  0.13   
  1    9    9    99.1364    72.9340    -0.0    1.02616  0.03   
  4    1    -10  88.1935    65.6840    0.0     1.02545  0.03   
  2    1    12   6.3659     4.6417     -0.0    1.02530  0.00   
  0    7    11   50.6582    37.2242    -0.0    1.02509  0.02   
  3    9    -7   406.1006   305.6571   180.0   1.02501  0.14   
  4    7    6    28.2463    19.5824    -180.0  1.02450  0.01   
  2    12   2    117.0583   78.8569    -180.0  1.02422  0.04   
  0    12   5    5.8325     3.5303     180.0   1.02366  0.00   
  4    7    -7   62.3002    40.5481    -0.0    1.02345  0.02   
  5    4    5    75.0454    48.6665    -0.0    1.02340  0.03   
  5    2    6    785.4847   508.6589   -180.0  1.02331  0.27   
  1    5    -12  5.3520     3.4703     0.0     1.02309  0.00   
  2    5    11   205.1397   131.7762   -0.0    1.02265  0.07   
  5    6    -4   1850.0749  1143.0977  180.0   1.02231  0.63   
  4    6    7    120.7623   73.5543    0.0     1.02220  0.04   
  1    1    -13  137.5591   80.8580    -180.0  1.02195  0.05   
  0    11   7    1.8859     1.0676     -0.0    1.02175  0.00   
  2    6    -11  529.2312   288.4608   -180.0  1.02125  0.18   
  4    6    -8   105.8215   56.1390    -180.0  1.02100  0.04   
  1    8    10   16.1700    8.4744     0.0     1.02025  0.01   
  1    10   8    0.4566     0.2380     0.0     1.02003  0.00   
  0    13   1    5.5332     2.4757     -0.0    1.01954  0.00   
  3    11   2    430.2497   209.3943   -180.0  1.01850  0.15   
  1    7    -11  328.0519   157.2647   -0.0    1.01831  0.11   
  0    2    13   0.7889     0.3769     180.0   1.01826  0.00   
  4    2    9    28.4886    13.3137    180.0   1.01792  0.01   
  5    6    3    18.1119    8.4522     -0.0    1.01783  0.01   
  4    9    3    802.6384   367.1873   -0.0    1.01686  0.27   
  5    7    -1   374.4782   170.9433   180.0   1.01684  0.13   
  2    12   -3   453.8798   216.5218   -0.0    1.01662  0.15   
  5    3    -7   1129.1529  520.7423   180.0   1.01661  0.38   
  4    2    -10  1054.7957  485.9835   -0.0    1.01641  0.36   
  4    9    -4   345.2496   159.1540   0.0     1.01631  0.12   
  2    2    12   21.1217    9.5383     0.0     1.01627  0.01   
  5    7    0    390.0886   174.9317   -180.0  1.01621  0.13   
  2    10   7    220.5977   102.5033   0.0     1.01609  0.07   
  3    4    -11  41.3721    18.3577    180.0   1.01592  0.01   
  3    6    -10  135.6483   59.8972    0.0     1.01580  0.05   
  4    8    5    315.6212   122.7641   0.0     1.01487  0.11   
  2    4    -12  629.4695   243.0535   0.0     1.01478  0.21   
  3    11   -3   154.8536   57.4811    -180.0  1.01454  0.05   
  2    7    10   142.4215   51.7794    0.0     1.01415  0.05   
  4    8    -6   9.6012     3.4534     -180.0  1.01401  0.00   
  3    1    11   2.7845     0.9807     -180.0  1.01353  0.00   
  3    10   5    488.8995   166.6486   -180.0  1.01306  0.17   
  1    2    -13  12.1983    4.1357     -0.0    1.01301  0.00   
  1    12   -5   1093.1707  379.4911   180.0   1.01265  0.37   
  1    11   -7   26.8695    7.7564     180.0   1.01220  0.01   
  5    7    -2   260.5611   75.0876    -0.0    1.01166  0.09   
  0    13   2    50.0693    14.6612    0.0     1.01079  0.02   
  2    11   -6   163.8217   50.7936    0.0     1.01029  0.06   
  5    7    1    139.9809   44.4128    -0.0    1.00979  0.05   
  5    3    6    1317.1959  437.0721   -180.0  1.00848  0.45   
  4    5    8    263.6351   89.4138    -180.0  1.00820  0.09   
  2    12   3    2.7325     0.9247     -0.0    1.00818  0.00   
  1    13   0    84.1450    29.3385    -180.0  1.00804  0.03   
  4    5    -9   118.8854   48.6948    -180.0  1.00689  0.04   
  1    5    12   284.3411   117.1524   -180.0  1.00611  0.10   
  3    5    10   46.8708    19.4704    180.0   1.00594  0.02   
  1    13   -1   581.9831   257.6739   180.0   1.00589  0.20   
  1    12   5    1.1759     0.5043     0.0     1.00569  0.00   


_reflns_number_total  1095
_reflns_limit_h_min  1
_reflns_limit_h_max  1
_reflns_limit_k_min  12
_reflns_limit_k_max  12
_reflns_limit_l_min  5
_reflns_limit_l_max  5
_reflns_d_resolution_low    6.698
_reflns_d_resolution_high   1.006

# POWDER DATA TABLE
_pd_meas_2theta_range_min  4.99760
_pd_meas_2theta_range_max  99.98507
_pd_meas_2theta_range_inc  0.02021
_pd_proc_2theta_range_min  5.05052
_pd_proc_2theta_range_max  100.03799
_pd_proc_2theta_range_inc  0.02021
_pd_proc_number_of_points  4700

_publcif_protected_pd_meas_intensity_total
 {3451f4a1-5e20-467c-bda6-5ad10e47462d}
data_I_DFT
_database_code_depnum_ccdc_archive 'CCDC 2001359'


# was data_kadu1862_DFT

_iucr_geom_hbonds_special_details   ?
#Added by publCIF


_cell_formula_units_Z   4
#Added by publCIF


_cell_volume   1072.60
#Added by publCIF


_chemical_formula_weight   264.27
#Added by publCIF


_chemical_formula_iupac   C6H13KN2O7
_chemical_formula_sum  "C6 H13 K N2 O7"
_exptl_crystal_density_diffrn  1.6365
#Added by publCIF


_publcif_datablock.id '{34c87801-bc33-4b36-82d9-20e36038ede6}'

_audit_creation_date              2019-10-29
_audit_creation_method            'Materials Studio'
_symmetry_space_group_name_H-M    'P21/c'
_symmetry_space_group_name_Hall   '-P 2ybc'
_symmetry_Int_Tables_number       14
_symmetry_cell_setting            monoclinic
loop_
_symmetry_equiv_pos_as_xyz
  x,y,z
  -x,y+1/2,-z+1/2
  -x,-y,-z
  x,-y+1/2,z+1/2
_cell_length_a                    6.0238
_cell_length_b                    13.2926
_cell_length_c                    13.4156
_cell_angle_alpha                 90.0000
_cell_angle_beta                  93.1310
_cell_angle_gamma                 90.0000
loop_
_atom_site_label
_atom_site_type_symbol
_atom_site_fract_x
_atom_site_fract_y
_atom_site_fract_z
_atom_site_U_iso_or_equiv
_atom_site_adp_type
_atom_site_occupancy
C1     C     0.87318   0.03565   0.86687   0.01230  Uiso   1.00
C2     C     0.72599   0.08314   0.94344   0.03600  Uiso   1.00
C3     C     0.76903   0.19496   0.96828   0.03600  Uiso   1.00
C4     C     0.63480   0.22315   1.05833   0.03600  Uiso   1.00
C5     C     0.63310   0.33416   1.08863   0.01230  Uiso   1.00
C6     C     0.68765   0.25946   0.87689   0.01230  Uiso   1.00
H7     H     0.75607   0.03931   1.01180   0.04600  Uiso   1.00
H8     H     0.55188   0.07301   0.91973   0.04600  Uiso   1.00
H9     H     0.46410   0.19855   1.04385   0.04600  Uiso   1.00
H10    H     0.70341   0.18054   1.12249   0.04600  Uiso   1.00
O12    O     0.80347  -0.04262   0.82266   0.01230  Uiso   1.00
O13    O     0.44391   0.37143   1.10579   0.01230  Uiso   1.00
O14    O     0.81343   0.38194   1.09793   0.01230  Uiso   1.00
O15    O     0.48252   0.26029   0.85377   0.01230  Uiso   1.00
O16    O     0.83050   0.30870   0.83032   0.01230  Uiso   1.00
O17    O     0.99968   0.21047   0.99448   0.01230  Uiso   1.00
O11    O     1.06265   0.07558   0.85523   0.01230  Uiso   1.00
H18    H     1.07924   0.17143   0.94538   0.01600  Uiso   1.00
N20    N     0.37168   0.98204   0.74458   0.04000  Uiso   1.00
K21    K     0.86217   0.75540   0.30100   0.04000  Uiso   1.00
H22    H     0.78800   0.60364   0.00308   0.05200  Uiso   1.00
H23    H     0.95796   0.62600   0.10404   0.05200  Uiso   1.00
N19    N     0.81121   0.59136   1.07827   0.04000  Uiso   1.00
H24    H     0.68536   0.63002   0.11046   0.05200  Uiso   1.00
H25    H     0.80797   0.51452   0.09426   0.05200  Uiso   1.00
H26    H     0.30306   0.91502   0.71752   0.05200  Uiso   1.00
H27    H     0.25619   1.01594   0.78942   0.05200  Uiso   1.00
H28    H     0.40466   1.03125   0.68656   0.05200  Uiso   1.00
H29    H     0.52233   0.96762   0.78341   0.05200  Uiso   1.00
loop_
_geom_bond_atom_site_label_1
_geom_bond_atom_site_label_2
_geom_bond_distance
_geom_bond_site_symmetry_2
_ccdc_geom_bond_type
C1     C2      1.530   .     S
C1     O12     1.258   .     S
C1     O11     1.276   .     S
C2     C3      1.542   .     S
C2     H7      1.093   .     S
C2     H8      1.088   .     S
C3     C4      1.536   .     S
C3     C6      1.553   .     S
C3     O17     1.429   .     S
C4     C5      1.531   .     S
C4     H9      1.086   .     S
C4     H10     1.093   .     S
C5     O13     1.275   .     S
C5     O14     1.259   .     S
C6     O15     1.257   .     S
C6     O16     1.272   .     S
O17    H18     0.984   .     S
N20    H26     1.039   .     S
N20    H27     1.046   .     S
N20    H28     1.044   .     S
N20    H29     1.039   .     S
H22    N19     1.024   1_554 S
H23    N19     1.039   1_554 S
N19    H23     1.039   1_556 S
N19    H22     1.024   1_556 S
N19    H24     1.030   1_556 S
N19    H25     1.044   1_556 S
H24    N19     1.030   1_554 S
H25    N19     1.044   1_554 S


loop_
_geom_hbond_atom_site_label_D
_geom_hbond_atom_site_label_H
_geom_hbond_atom_site_label_A
_geom_hbond_distance_DH
_geom_hbond_distance_HA
_geom_hbond_distance_DA
_geom_hbond_angle_DHA
_jak_hbond_Mulliken_overlap
_jak_hbond_energy
N20  H29  O12  1.039  1.751  2.770  165.64  .056  5.47
N20  H28  O13  1.044  1.712  2.746  169.62  .062  5.75 
N20  H27  O11  1.046  1.697  2.742  176.08  .066  5.93 
N20  H26  O16  1.039  1.732  2.769  175.39  .042  4.73 
N19  H25  O14  1.044  1.763  2.796  159.41  .049  5.11 
N19  H24  O15  1.030  1.853  2.833  157.81  .041  4.68
N19  H23  O16  1.039  1.741  2.764  167.24  .045  4.90
N19  H22  O13  1.024  1.993  2.879  143.23  .023  3.50
O17  H18  O11  0.984  1.756  2.632  146.38  .049  12.11

# start Validation Reply Form
_vrf_REFI015_kadu1862
;
PROBLEM: _refine_ls_shift/su_max is missing
RESPONSE: Now present; GSAS-II was modified to include it.
;
_vrf_PLAT701_kadu1862
;
PROBLEM: Bond    Calc  16.873(15), Rep   2.928(14), Dev..     929.67 Sigma 
RESPONSE: This is a known difference between GSAS and checkCIF.
;
_vrf_PLAT351_kadu1862
;
PROBLEM: Long   C-H (X0.96,N1.08A)  C2       - H8       .       1.12 Ang.  
RESPONSE: The hydrogen positions were calculated by molecular mechanics.
;
_vrf_PLAT353_kadu1862
;
PROBLEM: Long   N-H (N0.87,N1.01A)  N19      - H25      .       1.07 Ang.  
RESPONSE: The hydrogen positions were calculated by molecular mechanics.
;
_vrf_PLAT751_kadu1862
;
PROBLEM: Bond    Calc     0.92000, Rep   0.923(15) ......  Senseless s.u.  
RESPONSE: Unsure why checkCIF does this.
;
_vrf_PLAT752_kadu1862
;
PROBLEM: Angle   Calc      111.00, Rep   111.1(13) ......  Senseless s.u.  
RESPONSE: Unsure why checkCIF does this.
;
_vrf_EXPT005_kadu1862_DFT
;
PROBLEM: _exptl_crystal_description is missing
RESPONSE: It's a DFT calculation.
;
_vrf_DIFF003_kadu1862_DFT
;
PROBLEM: _diffrn_measurement_device_type is missing
RESPONSE:  It's a DFT calculation.
;
_vrf_ATOM007_kadu1862_DFT
;
PROBLEM: _atom_site_aniso_label is missing
RESPONSE:  It's a DFT calculation.
;
_vrf_PLAT047_kadu1862_DFT
;
PROBLEM: SumFormula Not Given ...........................     Please Do !  
RESPONSE: Added.
;
_vrf_PLAT183_kadu1862_DFT
;
PROBLEM: Missing _cell_measurement_reflns_used Value ....     Please Do !  
RESPONSE: It's a DFT calculation.
;
_vrf_PLAT184_kadu1862_DFT
;
PROBLEM: Missing _cell_measurement_theta_min Value ......     Please Do !  
RESPONSE: It's a DFT calculation.
;
_vrf_PLAT185_kadu1862_DFT
;
PROBLEM: Missing _cell_measurement_theta_max Value ......     Please Do !  
RESPONSE: It's a DFT calculation.
;
_vrf_PLAT197_kadu1862_DFT
;
PROBLEM: Missing _cell_measurement_temperature Datum ....     Please Add   
RESPONSE: It's a DFT calculation.
;
_vrf_PLAT198_kadu1862_DFT
;
PROBLEM: Missing _diffrn_ambient_temperature   Datum ....     Please Add   
RESPONSE: It's a DFT calculation.
;
_vrf_PLAT699_kadu1862_DFT
;
PROBLEM: Missing _exptl_crystal_description Value .......     Please Do !  
RESPONSE: It's a DFT calculation.
;
_vrf_PLAT880_kadu1862_DFT
;
PROBLEM: N0 datum for _diffrn_reflns_number .............     Please Do !  
RESPONSE: It's a DFT calculation.
;
_vrf_PLAT881_kadu1862_DFT
;
PROBLEM: No Datum for _diffrn_reflns_av_R_equivalents ...     Please Do !  
RESPONSE: It's a DFT calculation.
;
_vrf_PLAT141_kadu1862_DFT
;
PROBLEM: s.u. on a - Axis Small or Missing ..............    0.00000 Ang.  
RESPONSE: It's a DFT calculation.
;
_vrf_PLAT142_kadu1862_DFT
;
PROBLEM: s.u. on b - Axis Small or Missing ..............    0.00000 Ang.  
RESPONSE: It's a DFT calculation.
;
_vrf_PLAT143_kadu1862_DFT
;
PROBLEM: s.u. on c - Axis Small or Missing ..............    0.00000 Ang.  
RESPONSE: It's a DFT calculation.
;
_vrf_PLAT145_kadu1862_DFT
;
PROBLEM: s.u. on beta     Small or Missing ..............     0.0000 Degree
RESPONSE: It's a DFT calculation.
;
_vrf_PLAT151_kadu1862_DFT
;
PROBLEM: No s.u. (esd) Given on Volume ..................     Please Do !  
RESPONSE: It's a DFT calculation.
;
_vrf_PLAT161_kadu1862_DFT
;
PROBLEM: Missing or Zero s.u. (esd) on x-coordinate for .         C1 Check 
RESPONSE: It's a DFT calculation.
;
_vrf_PLAT162_kadu1862_DFT
;
PROBLEM: Missing or Zero s.u. (esd) on y-coordinate for .         C1 Check 
RESPONSE: It's a DFT calculation.
;
_vrf_PLAT163_kadu1862_DFT
;
PROBLEM: Missing or Zero s.u. (esd) on z-coordinate for .         C1 Check 
RESPONSE: It's a DFT calculation.
;
_vrf_PLAT353_kadu1862_DFT
;
PROBLEM: Long   N-H (N0.87,N1.01A)  N19      - H22_j    .       1.02 Ang.  
RESPONSE: It's a DFT calculation.
;
_vrf_PLAT430_kadu1862_DFT
;
PROBLEM: Short Inter D...A Contact  O13      ..N19      .       2.88 Ang.  
RESPONSE: True; this is one of the interesting features of the structure.
;
_vrf_PUBL006_GLOBAL
;
PROBLEM: _publ_requested_journal is missing
RESPONSE: Added Acta E.
;
_vrf_ATOM001_GLOBAL
;
PROBLEM: _atom_type_scat_source is missing
RESPONSE: What GSAS-II uses.  waiting for the software modification to
 include.
;
_vrf_EXPT001_kadu1862_DFT
;
PROBLEM: _exptl_crystal_density_diffrn is missing
RESPONSE: It's a DFT calculation.
;
_vrf_DIFF001_kadu1862_DFT
;
PROBLEM: _diffrn_radiation_type is missing
RESPONSE: It's a DFT calculation.
;
_vrf_DIFF002_kadu1862_DFT
;
PROBLEM: _diffrn_radiation_wavelength is missing
RESPONSE: It's a DFT calculation.
;
_vrf_CELL003_kadu1862_DFT
;
PROBLEM: _cell_measurement_reflns_used is missing
RESPONSE: It's a DFT calculation.
;
_vrf_CELL004_kadu1862_DFT
;
PROBLEM: _cell_measurement_theta_min is missing
RESPONSE: It's a DFT calculation.
;
_vrf_CELL005_kadu1862_DFT
;
PROBLEM: _cell_measurement_theta_max is missing
RESPONSE: It's a DFT calculation.
;
_vrf_CELL006_kadu1862_DFT
;
PROBLEM: _cell_measurement_temperature is missing
RESPONSE: It's a DFT calculation.
;
_vrf_EXPT004_kadu1862_DFT
;
PROBLEM: _exptl_absorpt_coefficient_mu is missing
RESPONSE: It's a DFT calculation.
;
_vrf_EXPT009_kadu1862_DFT
;
PROBLEM: No crystal dimensions have been given.
RESPONSE: It's a DFT calculation.
;
_vrf_EXPT010_kadu1862_DFT
;
PROBLEM: _exptl_crystal_colour (_pd_char_colour for powder) is missing
RESPONSE: It's a DFT calculation.
;
_vrf_DIFF005_kadu1862_DFT
;
PROBLEM: _diffrn_measurement_method is missing
RESPONSE: It's a DFT calculation.
;
_vrf_DIFF007_kadu1862_DFT
;
PROBLEM: _diffrn_reflns_number is missing
RESPONSE: It's a DFT calculation.
;
_vrf_REFL001_kadu1862_DFT
;
PROBLEM: _reflns_number_total is missing
RESPONSE: It's a DFT calculation.
;
_vrf_REFL002_kadu1862_DFT
;
PROBLEM: _reflns_number_gt is missing
RESPONSE: It's a DFT calculation.
;
_vrf_REFL004_kadu1862_DFT
;
PROBLEM: _reflns_threshold_expression is missing
RESPONSE: It's a DFT calculation.
;
_vrf_DIFF008_kadu1862_DFT
;
PROBLEM: _diffrn_reflns_theta_max is missing
RESPONSE: It's a DFT calculation.
;
_vrf_DIFF012_kadu1862_DFT
;
PROBLEM: _diffrn_reflns_av_R_equivalents is missing
RESPONSE: It's a DFT calculation.
;
_vrf_DIFF013_kadu1862_DFT
;
PROBLEM: _diffrn_reflns_limit_h_min is missing
RESPONSE: It's a DFT calculation.
;
_vrf_DIFF014_kadu1862_DFT
;
PROBLEM: _diffrn_reflns_limit_h_max is missing
RESPONSE: It's a DFT calculation.
;
_vrf_DIFF015_kadu1862_DFT
;
PROBLEM: _diffrn_reflns_limit_k_min is missing
RESPONSE: It's a DFT calculation.
;
_vrf_DIFF016_kadu1862_DFT
;
PROBLEM: _diffrn_reflns_limit_k_max is missing
RESPONSE: It's a DFT calculation.
;
_vrf_DIFF017_kadu1862_DFT
;
PROBLEM: _diffrn_reflns_limit_l_min is missing
RESPONSE: It's a DFT calculation.
;
_vrf_DIFF018_kadu1862_DFT
;
PROBLEM: _diffrn_reflns_limit_l_max is missing
RESPONSE: It's a DFT calculation.
;
_vrf_DIFF019_kadu1862_DFT
;
PROBLEM: _diffrn_standards_number is missing
RESPONSE: It's a DFT calculation.
;
_vrf_DIFF020_kadu1862_DFT
;
PROBLEM: _diffrn_standards_interval_count and
RESPONSE: It's a DFT calculation.
;
_vrf_DIFF022_kadu1862_DFT
;
PROBLEM: _diffrn_standards_decay_% is missing
RESPONSE: It's a DFT calculation.
;
_vrf_REFI001_kadu1862_DFT
;
PROBLEM: _refine_ls_structure_factor_coef is missing
RESPONSE: It's a DFT calculation.
;
_vrf_REFI003_kadu1862_DFT
;
PROBLEM: _refine_ls_R_factor_gt is missing
RESPONSE: It's a DFT calculation.
;
_vrf_REFI005_kadu1862_DFT
;
PROBLEM: _refine_ls_wR_factor_ref is missing
RESPONSE: It's a DFT calculation.
;
_vrf_REFI007_kadu1862_DFT
;
PROBLEM: _refine_ls_goodness_of_fit_ref is missing
RESPONSE: It's a DFT calculation.
;
_vrf_REFI009_kadu1862_DFT
;
PROBLEM: _refine_ls_number_reflns is missing
RESPONSE: It's a DFT calculation.
;
_vrf_REFI010_kadu1862_DFT
;
PROBLEM: _refine_ls_number_parameters is missing
RESPONSE: It's a DFT calculation.
;
_vrf_REFI011_kadu1862_DFT
;
PROBLEM: _refine_ls_weighting_scheme is missing
RESPONSE: It's a DFT calculation.
;
_vrf_REFI017_kadu1862_DFT
;
PROBLEM: _refine_diff_density_max is missing
RESPONSE: It's a DFT calculation.
;
_vrf_REFI018_kadu1862_DFT
;
PROBLEM: _refine_diff_density_min is missing
RESPONSE: It's a DFT calculation.
;
_vrf_PLAT039_kadu1862_DFT
;
PROBLEM: _diffrn_measured_fraction_theta_full Not Given .     Please Do !  
RESPONSE: It's a DFT calculation.
;
_vrf_PLAT044_kadu1862_DFT
;
PROBLEM: Calculated and Reported Density Dx  Differ by ..     1.6366 Check 
RESPONSE: Added - from Rietveld refinement.
;
# end Validation Reply Form 


#--eof--eof--eof--eof--eof--eof--eof--eof--eof--eof--eof--eof--eof--eof--eof--#

_publcif_info_exptl_table_max_cols 5
_publcif_info_exptl_table_use_headnotes n

loop_
_publcif_info_cif.paper_type
 EX
loop_
_publcif_info_tables.block_id
_publcif_info_tables.reference_item
"{0bf2b6c4-60fc-495f-ad61-2a9e83f2ad17}" "_geom_hbond_atom_site_label_D"
"{606ef12e-418c-430e-b26a-afde6ae9ebb3}" "_publcif_info_datablock.publ_exptl"

loop_
_publcif_info_datablock.id
_publcif_info_datablock.publ_exptl
_publcif_info_datablock.publ_geom
_publcif_info_datablock.structure
'{0bf2b6c4-60fc-495f-ad61-2a9e83f2ad17}' y y y
'{606ef12e-418c-430e-b26a-afde6ae9ebb3}' ? ? ?
'{34c87801-bc33-4b36-82d9-20e36038ede6}' n y y

loop_
_publcif_info_exptl_table_extra_item
?

loop_
_publcif_info_exptl_table_header_item
Datablock_name


_publcif_funding_html
;
;
